# Supplementary material for: Exosite inhibition of ADAMTS-5 by a glycoconjugated arylsulfonamide
Source: Sci Rep. 2021 Jan 13;11:949. doi: 10.1038/s41598-020-80294-1 (PMC7806935; doi:10.1038/s41598-020-80294-1)
Supplement: Supplementary file 2 — Supplementary Information 2. [file 41598_2020_80294_MOESM2_ESM.pdb]

ATOM      1  N   SER     1      31.870  67.769  42.473  1.00  0.00           N
ATOM      2  CA  SER     1      32.535  66.544  42.987  1.00  0.00           C
ATOM      3  C   SER     1      32.001  66.165  44.368  1.00  0.00           C
ATOM      4  O   SER     1      31.504  67.034  45.082  1.00  0.00           O
ATOM      5  CB  SER     1      34.061  66.693  42.985  1.00  0.00           C
ATOM      6  OG  SER     1      34.642  65.446  43.310  1.00  0.00           O
ATOM      7  H1  SER     1      31.907  68.508  43.168  1.00  0.00           H
ATOM      8  H2  SER     1      30.887  67.593  42.284  1.00  0.00           H
ATOM      9  H3  SER     1      32.299  68.089  41.610  1.00  0.00           H
ATOM     10  HA  SER     1      32.294  65.727  42.306  1.00  0.00           H
ATOM     11  HB2 SER     1      34.394  66.996  41.988  1.00  0.00           H
ATOM     12  HB3 SER     1      34.365  67.450  43.714  1.00  0.00           H
ATOM     13  HG  SER     1      35.592  65.498  43.120  1.00  0.00           H
ATOM     14  N   ARG     2      32.076  64.882  44.747  1.00  0.00           N
ATOM     15  CA  ARG     2      31.528  64.299  45.993  1.00  0.00           C
ATOM     16  C   ARG     2      32.446  63.163  46.456  1.00  0.00           C
ATOM     17  O   ARG     2      32.733  62.257  45.679  1.00  0.00           O
ATOM     18  CB  ARG     2      30.063  63.856  45.760  1.00  0.00           C
ATOM     19  CG  ARG     2      29.877  62.826  44.626  1.00  0.00           C
ATOM     20  CD  ARG     2      28.421  62.671  44.169  1.00  0.00           C
ATOM     21  NE  ARG     2      28.378  61.830  42.965  1.00  0.00           N
ATOM     22  CZ  ARG     2      27.347  61.500  42.216  1.00  0.00           C
ATOM     23  NH1 ARG     2      26.117  61.828  42.491  1.00  0.00           N
ATOM     24  NH2 ARG     2      27.574  60.809  41.149  1.00  0.00           N
ATOM     25  H   ARG     2      32.592  64.250  44.140  1.00  0.00           H
ATOM     26  HA  ARG     2      31.526  65.065  46.770  1.00  0.00           H
ATOM     27  HB2 ARG     2      29.664  63.438  46.685  1.00  0.00           H
ATOM     28  HB3 ARG     2      29.478  64.746  45.520  1.00  0.00           H
ATOM     29  HG2 ARG     2      30.461  63.132  43.757  1.00  0.00           H
ATOM     30  HG3 ARG     2      30.244  61.854  44.957  1.00  0.00           H
ATOM     31  HD2 ARG     2      27.830  62.217  44.965  1.00  0.00           H
ATOM     32  HD3 ARG     2      28.010  63.654  43.927  1.00  0.00           H
ATOM     33  HE  ARG     2      29.268  61.548  42.560  1.00  0.00           H
ATOM     34 HH11 ARG     2      25.897  62.379  43.292  1.00  0.00           H
ATOM     35 HH12 ARG     2      25.364  61.493  41.876  1.00  0.00           H
ATOM     36 HH21 ARG     2      28.528  60.614  40.882  1.00  0.00           H
ATOM     37 HH22 ARG     2      26.798  60.608  40.513  1.00  0.00           H
ATOM     38  N   ALA     3      32.941  63.234  47.691  1.00  0.00           N
ATOM     39  CA  ALA     3      33.829  62.213  48.251  1.00  0.00           C
ATOM     40  C   ALA     3      33.064  60.926  48.609  1.00  0.00           C
ATOM     41  O   ALA     3      31.897  60.988  49.010  1.00  0.00           O
ATOM     42  CB  ALA     3      34.553  62.801  49.470  1.00  0.00           C
ATOM     43  H   ALA     3      32.669  63.999  48.284  1.00  0.00           H
ATOM     44  HA  ALA     3      34.581  61.955  47.505  1.00  0.00           H
ATOM     45  HB1 ALA     3      33.830  63.067  50.243  1.00  0.00           H
ATOM     46  HB2 ALA     3      35.250  62.066  49.874  1.00  0.00           H
ATOM     47  HB3 ALA     3      35.113  63.691  49.176  1.00  0.00           H
ATOM     48  N   ARG     4      33.728  59.770  48.497  1.00  0.00           N
ATOM     49  CA  ARG     4      33.221  58.457  48.932  1.00  0.00           C
ATOM     50  C   ARG     4      34.346  57.649  49.578  1.00  0.00           C
ATOM     51  O   ARG     4      35.447  57.604  49.031  1.00  0.00           O
ATOM     52  CB  ARG     4      32.619  57.693  47.735  1.00  0.00           C
ATOM     53  CG  ARG     4      31.394  58.357  47.079  1.00  0.00           C
ATOM     54  CD  ARG     4      30.188  58.380  48.027  1.00  0.00           C
ATOM     55  NE  ARG     4      29.011  59.046  47.432  1.00  0.00           N
ATOM     56  CZ  ARG     4      28.498  60.203  47.813  1.00  0.00           C
ATOM     57  NH1 ARG     4      29.113  61.053  48.579  1.00  0.00           N
ATOM     58  NH2 ARG     4      27.299  60.553  47.453  1.00  0.00           N
ATOM     59  H   ARG     4      34.654  59.788  48.072  1.00  0.00           H
ATOM     60  HA  ARG     4      32.459  58.602  49.697  1.00  0.00           H
ATOM     61  HB2 ARG     4      33.395  57.585  46.977  1.00  0.00           H
ATOM     62  HB3 ARG     4      32.336  56.691  48.062  1.00  0.00           H
ATOM     63  HG2 ARG     4      31.640  59.371  46.763  1.00  0.00           H
ATOM     64  HG3 ARG     4      31.130  57.784  46.189  1.00  0.00           H
ATOM     65  HD2 ARG     4      29.922  57.350  48.266  1.00  0.00           H
ATOM     66  HD3 ARG     4      30.461  58.866  48.963  1.00  0.00           H
ATOM     67  HE  ARG     4      28.451  58.490  46.811  1.00  0.00           H
ATOM     68 HH11 ARG     4      30.078  60.891  48.857  1.00  0.00           H
ATOM     69 HH12 ARG     4      28.591  61.850  48.924  1.00  0.00           H
ATOM     70 HH21 ARG     4      26.705  59.931  46.938  1.00  0.00           H
ATOM     71 HH22 ARG     4      26.916  61.380  47.903  1.00  0.00           H
ATOM     72  N   GLN     5      34.082  57.002  50.713  1.00  0.00           N
ATOM     73  CA  GLN     5      35.077  56.190  51.427  1.00  0.00           C
ATOM     74  C   GLN     5      34.589  54.757  51.649  1.00  0.00           C
ATOM     75  O   GLN     5      33.502  54.538  52.186  1.00  0.00           O
ATOM     76  CB  GLN     5      35.479  56.835  52.766  1.00  0.00           C
ATOM     77  CG  GLN     5      36.118  58.226  52.594  1.00  0.00           C
ATOM     78  CD  GLN     5      37.145  58.575  53.673  1.00  0.00           C
ATOM     79  OE1 GLN     5      37.273  57.948  54.710  1.00  0.00           O
ATOM     80  NE2 GLN     5      37.938  59.605  53.470  1.00  0.00           N
ATOM     81  H   GLN     5      33.145  57.054  51.100  1.00  0.00           H
ATOM     82  HA  GLN     5      35.984  56.124  50.827  1.00  0.00           H
ATOM     83  HB2 GLN     5      34.612  56.913  53.424  1.00  0.00           H
ATOM     84  HB3 GLN     5      36.201  56.167  53.235  1.00  0.00           H
ATOM     85  HG2 GLN     5      36.626  58.265  51.633  1.00  0.00           H
ATOM     86  HG3 GLN     5      35.335  58.983  52.586  1.00  0.00           H
ATOM     87 HE21 GLN     5      38.597  59.801  54.202  1.00  0.00           H
ATOM     88 HE22 GLN     5      37.864  60.165  52.643  1.00  0.00           H
ATOM     89  N   VAL     6      35.426  53.793  51.255  1.00  0.00           N
ATOM     90  CA  VAL     6      35.309  52.380  51.632  1.00  0.00           C
ATOM     91  C   VAL     6      36.178  52.157  52.874  1.00  0.00           C
ATOM     92  O   VAL     6      37.407  52.093  52.760  1.00  0.00           O
ATOM     93  CB  VAL     6      35.738  51.451  50.474  1.00  0.00           C
ATOM     94  CG1 VAL     6      35.506  49.984  50.851  1.00  0.00           C
ATOM     95  CG2 VAL     6      34.983  51.715  49.163  1.00  0.00           C
ATOM     96  H   VAL     6      36.297  54.075  50.814  1.00  0.00           H
ATOM     97  HA  VAL     6      34.276  52.151  51.892  1.00  0.00           H
ATOM     98  HB  VAL     6      36.799  51.594  50.275  1.00  0.00           H
ATOM     99 HG11 VAL     6      35.823  49.333  50.036  1.00  0.00           H
ATOM    100 HG12 VAL     6      36.079  49.734  51.741  1.00  0.00           H
ATOM    101 HG13 VAL     6      34.450  49.816  51.060  1.00  0.00           H
ATOM    102 HG21 VAL     6      35.365  51.054  48.383  1.00  0.00           H
ATOM    103 HG22 VAL     6      33.920  51.522  49.295  1.00  0.00           H
ATOM    104 HG23 VAL     6      35.131  52.744  48.840  1.00  0.00           H
ATOM    105  N   GLU     7      35.575  52.071  54.066  1.00  0.00           N
ATOM    106  CA  GLU     7      36.317  51.674  55.274  1.00  0.00           C
ATOM    107  C   GLU     7      36.317  50.140  55.467  1.00  0.00           C
ATOM    108  O   GLU     7      35.304  49.474  55.243  1.00  0.00           O
ATOM    109  CB  GLU     7      35.912  52.480  56.527  1.00  0.00           C
ATOM    110  CG  GLU     7      34.569  52.165  57.214  1.00  0.00           C
ATOM    111  CD  GLU     7      33.414  53.116  56.884  1.00  0.00           C
ATOM    112  OE1 GLU     7      33.448  53.891  55.909  1.00  0.00           O
ATOM    113  OE2 GLU     7      32.303  53.036  57.458  1.00  0.00           O
ATOM    114  H   GLU     7      34.564  52.156  54.113  1.00  0.00           H
ATOM    115  HA  GLU     7      37.351  51.954  55.109  1.00  0.00           H
ATOM    116  HB2 GLU     7      36.685  52.282  57.268  1.00  0.00           H
ATOM    117  HB3 GLU     7      35.978  53.546  56.311  1.00  0.00           H
ATOM    118  HG2 GLU     7      34.258  51.161  56.949  1.00  0.00           H
ATOM    119  HG3 GLU     7      34.721  52.195  58.295  1.00  0.00           H
ATOM    120  N   LEU     8      37.473  49.577  55.843  1.00  0.00           N
ATOM    121  CA  LEU     8      37.833  48.167  55.651  1.00  0.00           C
ATOM    122  C   LEU     8      38.384  47.475  56.907  1.00  0.00           C
ATOM    123  O   LEU     8      39.227  48.024  57.628  1.00  0.00           O
ATOM    124  CB  LEU     8      38.896  48.054  54.537  1.00  0.00           C
ATOM    125  CG  LEU     8      38.428  48.421  53.120  1.00  0.00           C
ATOM    126  CD1 LEU     8      39.628  48.462  52.173  1.00  0.00           C
ATOM    127  CD2 LEU     8      37.433  47.391  52.586  1.00  0.00           C
ATOM    128  H   LEU     8      38.246  50.208  56.022  1.00  0.00           H
ATOM    129  HA  LEU     8      36.945  47.616  55.342  1.00  0.00           H
ATOM    130  HB2 LEU     8      39.734  48.698  54.806  1.00  0.00           H
ATOM    131  HB3 LEU     8      39.272  47.030  54.514  1.00  0.00           H
ATOM    132  HG  LEU     8      37.966  49.406  53.127  1.00  0.00           H
ATOM    133 HD11 LEU     8      40.344  49.204  52.524  1.00  0.00           H
ATOM    134 HD12 LEU     8      40.107  47.483  52.132  1.00  0.00           H
ATOM    135 HD13 LEU     8      39.293  48.744  51.175  1.00  0.00           H
ATOM    136 HD21 LEU     8      37.204  47.598  51.542  1.00  0.00           H
ATOM    137 HD22 LEU     8      37.844  46.385  52.669  1.00  0.00           H
ATOM    138 HD23 LEU     8      36.509  47.452  53.161  1.00  0.00           H
ATOM    139  N   LEU     9      37.999  46.205  57.070  1.00  0.00           N
ATOM    140  CA  LEU     9      38.739  45.202  57.843  1.00  0.00           C
ATOM    141  C   LEU     9      39.690  44.415  56.923  1.00  0.00           C
ATOM    142  O   LEU     9      39.259  43.844  55.919  1.00  0.00           O
ATOM    143  CB  LEU     9      37.728  44.288  58.569  1.00  0.00           C
ATOM    144  CG  LEU     9      38.288  42.963  59.124  1.00  0.00           C
ATOM    145  CD1 LEU     9      39.325  43.158  60.228  1.00  0.00           C
ATOM    146  CD2 LEU     9      37.172  42.104  59.717  1.00  0.00           C
ATOM    147  H   LEU     9      37.273  45.859  56.450  1.00  0.00           H
ATOM    148  HA  LEU     9      39.339  45.704  58.600  1.00  0.00           H
ATOM    149  HB2 LEU     9      37.288  44.852  59.388  1.00  0.00           H
ATOM    150  HB3 LEU     9      36.929  44.041  57.869  1.00  0.00           H
ATOM    151  HG  LEU     9      38.742  42.404  58.311  1.00  0.00           H
ATOM    152 HD11 LEU     9      38.864  43.647  61.082  1.00  0.00           H
ATOM    153 HD12 LEU     9      39.714  42.188  60.529  1.00  0.00           H
ATOM    154 HD13 LEU     9      40.156  43.754  59.863  1.00  0.00           H
ATOM    155 HD21 LEU     9      36.711  42.618  60.560  1.00  0.00           H
ATOM    156 HD22 LEU     9      36.410  41.912  58.961  1.00  0.00           H
ATOM    157 HD23 LEU     9      37.579  41.153  60.058  1.00  0.00           H
ATOM    158  N   LEU    10      40.971  44.321  57.285  1.00  0.00           N
ATOM    159  CA  LEU    10      41.920  43.390  56.652  1.00  0.00           C
ATOM    160  C   LEU    10      42.132  42.163  57.551  1.00  0.00           C
ATOM    161  O   LEU    10      42.360  42.311  58.753  1.00  0.00           O
ATOM    162  CB  LEU    10      43.250  44.099  56.333  1.00  0.00           C
ATOM    163  CG  LEU    10      43.135  45.435  55.567  1.00  0.00           C
ATOM    164  CD1 LEU    10      44.540  45.947  55.243  1.00  0.00           C
ATOM    165  CD2 LEU    10      42.362  45.332  54.249  1.00  0.00           C
ATOM    166  H   LEU    10      41.266  44.805  58.127  1.00  0.00           H
ATOM    167  HA  LEU    10      41.506  43.030  55.708  1.00  0.00           H
ATOM    168  HB2 LEU    10      43.768  44.294  57.272  1.00  0.00           H
ATOM    169  HB3 LEU    10      43.866  43.411  55.752  1.00  0.00           H
ATOM    170  HG  LEU    10      42.642  46.172  56.200  1.00  0.00           H
ATOM    171 HD11 LEU    10      44.475  46.902  54.724  1.00  0.00           H
ATOM    172 HD12 LEU    10      45.104  46.087  56.164  1.00  0.00           H
ATOM    173 HD13 LEU    10      45.062  45.236  54.600  1.00  0.00           H
ATOM    174 HD21 LEU    10      42.324  46.310  53.769  1.00  0.00           H
ATOM    175 HD22 LEU    10      42.846  44.626  53.579  1.00  0.00           H
ATOM    176 HD23 LEU    10      41.339  45.008  54.438  1.00  0.00           H
ATOM    177  N   VAL    11      42.086  40.959  56.984  1.00  0.00           N
ATOM    178  CA  VAL    11      42.268  39.690  57.709  1.00  0.00           C
ATOM    179  C   VAL    11      43.369  38.872  57.050  1.00  0.00           C
ATOM    180  O   VAL    11      43.376  38.734  55.833  1.00  0.00           O
ATOM    181  CB  VAL    11      40.963  38.866  57.771  1.00  0.00           C
ATOM    182  CG1 VAL    11      41.107  37.643  58.687  1.00  0.00           C
ATOM    183  CG2 VAL    11      39.785  39.702  58.281  1.00  0.00           C
ATOM    184  H   VAL    11      41.887  40.895  55.988  1.00  0.00           H
ATOM    185  HA  VAL    11      42.570  39.902  58.731  1.00  0.00           H
ATOM    186  HB  VAL    11      40.710  38.514  56.769  1.00  0.00           H
ATOM    187 HG11 VAL    11      40.159  37.104  58.740  1.00  0.00           H
ATOM    188 HG12 VAL    11      41.856  36.958  58.292  1.00  0.00           H
ATOM    189 HG13 VAL    11      41.398  37.955  59.690  1.00  0.00           H
ATOM    190 HG21 VAL    11      38.915  39.069  58.432  1.00  0.00           H
ATOM    191 HG22 VAL    11      40.048  40.186  59.219  1.00  0.00           H
ATOM    192 HG23 VAL    11      39.530  40.454  57.535  1.00  0.00           H
ATOM    193  N   ALA    12      44.276  38.298  57.832  1.00  0.00           N
ATOM    194  CA  ALA    12      45.337  37.430  57.333  1.00  0.00           C
ATOM    195  C   ALA    12      45.395  36.125  58.139  1.00  0.00           C
ATOM    196  O   ALA    12      45.305  36.134  59.370  1.00  0.00           O
ATOM    197  CB  ALA    12      46.639  38.227  57.336  1.00  0.00           C
ATOM    198  H   ALA    12      44.239  38.471  58.831  1.00  0.00           H
ATOM    199  HA  ALA    12      45.126  37.158  56.299  1.00  0.00           H
ATOM    200  HB1 ALA    12      46.528  39.102  56.694  1.00  0.00           H
ATOM    201  HB2 ALA    12      46.869  38.545  58.353  1.00  0.00           H
ATOM    202  HB3 ALA    12      47.443  37.609  56.947  1.00  0.00           H
ATOM    203  N   ASP    13      45.493  34.998  57.437  1.00  0.00           N
ATOM    204  CA  ASP    13      45.453  33.669  58.052  1.00  0.00           C
ATOM    205  C   ASP    13      46.790  33.257  58.713  1.00  0.00           C
ATOM    206  O   ASP    13      47.789  33.988  58.699  1.00  0.00           O
ATOM    207  CB  ASP    13      44.944  32.645  57.020  1.00  0.00           C
ATOM    208  CG  ASP    13      45.972  32.191  55.981  1.00  0.00           C
ATOM    209  OD1 ASP    13      47.132  32.655  55.985  1.00  0.00           O
ATOM    210  OD2 ASP    13      45.655  31.292  55.182  1.00  0.00           O
ATOM    211  H   ASP    13      45.555  35.054  56.425  1.00  0.00           H
ATOM    212  HA  ASP    13      44.711  33.700  58.849  1.00  0.00           H
ATOM    213  HB2 ASP    13      44.596  31.764  57.558  1.00  0.00           H
ATOM    214  HB3 ASP    13      44.078  33.062  56.502  1.00  0.00           H
ATOM    215  N   ALA    14      46.839  32.046  59.280  1.00  0.00           N
ATOM    216  CA  ALA    14      48.061  31.536  59.893  1.00  0.00           C
ATOM    217  C   ALA    14      49.195  31.282  58.876  1.00  0.00           C
ATOM    218  O   ALA    14      50.360  31.219  59.271  1.00  0.00           O
ATOM    219  CB  ALA    14      47.733  30.269  60.686  1.00  0.00           C
ATOM    220  H   ALA    14      46.020  31.443  59.273  1.00  0.00           H
ATOM    221  HA  ALA    14      48.416  32.287  60.600  1.00  0.00           H
ATOM    222  HB1 ALA    14      47.422  29.470  60.015  1.00  0.00           H
ATOM    223  HB2 ALA    14      48.616  29.951  61.237  1.00  0.00           H
ATOM    224  HB3 ALA    14      46.930  30.477  61.396  1.00  0.00           H
ATOM    225  N   SER    15      48.912  31.094  57.578  1.00  0.00           N
ATOM    226  CA  SER    15      49.962  30.971  56.549  1.00  0.00           C
ATOM    227  C   SER    15      50.678  32.311  56.337  1.00  0.00           C
ATOM    228  O   SER    15      51.907  32.362  56.401  1.00  0.00           O
ATOM    229  CB  SER    15      49.410  30.394  55.233  1.00  0.00           C
ATOM    230  OG  SER    15      48.719  31.341  54.453  1.00  0.00           O
ATOM    231  H   SER    15      47.970  31.304  57.259  1.00  0.00           H
ATOM    232  HA  SER    15      50.716  30.268  56.903  1.00  0.00           H
ATOM    233  HB2 SER    15      50.248  30.023  54.641  1.00  0.00           H
ATOM    234  HB3 SER    15      48.749  29.553  55.450  1.00  0.00           H
ATOM    235  HG  SER    15      47.973  31.719  54.984  1.00  0.00           H
ATOM    236  N   MET    16      49.924  33.411  56.243  1.00  0.00           N
ATOM    237  CA  MET    16      50.462  34.773  56.192  1.00  0.00           C
ATOM    238  C   MET    16      51.240  35.117  57.467  1.00  0.00           C
ATOM    239  O   MET    16      52.311  35.716  57.386  1.00  0.00           O
ATOM    240  CB  MET    16      49.314  35.774  56.003  1.00  0.00           C
ATOM    241  CG  MET    16      48.596  35.620  54.658  1.00  0.00           C
ATOM    242  SD  MET    16      49.598  36.005  53.197  1.00  0.00           S
ATOM    243  CE  MET    16      49.758  37.805  53.344  1.00  0.00           C
ATOM    244  H   MET    16      48.911  33.290  56.204  1.00  0.00           H
ATOM    245  HA  MET    16      51.148  34.853  55.348  1.00  0.00           H
ATOM    246  HB2 MET    16      48.586  35.629  56.799  1.00  0.00           H
ATOM    247  HB3 MET    16      49.707  36.788  56.080  1.00  0.00           H
ATOM    248  HG2 MET    16      48.244  34.594  54.569  1.00  0.00           H
ATOM    249  HG3 MET    16      47.721  36.269  54.655  1.00  0.00           H
ATOM    250  HE1 MET    16      48.771  38.262  53.400  1.00  0.00           H
ATOM    251  HE2 MET    16      50.330  38.057  54.236  1.00  0.00           H
ATOM    252  HE3 MET    16      50.281  38.189  52.469  1.00  0.00           H
ATOM    253  N   ALA    17      50.749  34.696  58.638  1.00  0.00           N
ATOM    254  CA  ALA    17      51.454  34.880  59.908  1.00  0.00           C
ATOM    255  C   ALA    17      52.833  34.189  59.926  1.00  0.00           C
ATOM    256  O   ALA    17      53.824  34.797  60.337  1.00  0.00           O
ATOM    257  CB  ALA    17      50.556  34.379  61.045  1.00  0.00           C
ATOM    258  H   ALA    17      49.820  34.284  58.650  1.00  0.00           H
ATOM    259  HA  ALA    17      51.625  35.947  60.057  1.00  0.00           H
ATOM    260  HB1 ALA    17      50.451  33.296  60.995  1.00  0.00           H
ATOM    261  HB2 ALA    17      50.998  34.645  62.005  1.00  0.00           H
ATOM    262  HB3 ALA    17      49.568  34.835  60.971  1.00  0.00           H
ATOM    263  N   ARG    18      52.904  32.940  59.443  1.00  0.00           N
ATOM    264  CA  ARG    18      54.149  32.154  59.343  1.00  0.00           C
ATOM    265  C   ARG    18      55.113  32.686  58.276  1.00  0.00           C
ATOM    266  O   ARG    18      56.320  32.602  58.483  1.00  0.00           O
ATOM    267  CB  ARG    18      53.810  30.665  59.141  1.00  0.00           C
ATOM    268  CG  ARG    18      53.319  30.029  60.459  1.00  0.00           C
ATOM    269  CD  ARG    18      52.735  28.619  60.283  1.00  0.00           C
ATOM    270  NE  ARG    18      51.466  28.667  59.541  1.00  0.00           N
ATOM    271  CZ  ARG    18      50.659  27.675  59.215  1.00  0.00           C
ATOM    272  NH1 ARG    18      50.857  26.445  59.591  1.00  0.00           N
ATOM    273  NH2 ARG    18      49.608  27.934  58.492  1.00  0.00           N
ATOM    274  H   ARG    18      52.042  32.516  59.117  1.00  0.00           H
ATOM    275  HA  ARG    18      54.700  32.256  60.279  1.00  0.00           H
ATOM    276  HB2 ARG    18      53.053  30.570  58.361  1.00  0.00           H
ATOM    277  HB3 ARG    18      54.704  30.129  58.816  1.00  0.00           H
ATOM    278  HG2 ARG    18      54.162  29.971  61.148  1.00  0.00           H
ATOM    279  HG3 ARG    18      52.557  30.661  60.917  1.00  0.00           H
ATOM    280  HD2 ARG    18      53.457  27.985  59.764  1.00  0.00           H
ATOM    281  HD3 ARG    18      52.550  28.209  61.277  1.00  0.00           H
ATOM    282  HE  ARG    18      51.151  29.596  59.289  1.00  0.00           H
ATOM    283 HH11 ARG    18      51.604  26.240  60.250  1.00  0.00           H
ATOM    284 HH12 ARG    18      50.231  25.718  59.298  1.00  0.00           H
ATOM    285 HH21 ARG    18      49.427  28.872  58.194  1.00  0.00           H
ATOM    286 HH22 ARG    18      48.934  27.214  58.244  1.00  0.00           H
ATOM    287  N   LEU    19      54.604  33.266  57.186  1.00  0.00           N
ATOM    288  CA  LEU    19      55.416  33.881  56.130  1.00  0.00           C
ATOM    289  C   LEU    19      56.007  35.246  56.533  1.00  0.00           C
ATOM    290  O   LEU    19      57.204  35.477  56.359  1.00  0.00           O
ATOM    291  CB  LEU    19      54.565  33.951  54.846  1.00  0.00           C
ATOM    292  CG  LEU    19      55.246  34.614  53.631  1.00  0.00           C
ATOM    293  CD1 LEU    19      56.577  33.958  53.256  1.00  0.00           C
ATOM    294  CD2 LEU    19      54.326  34.497  52.415  1.00  0.00           C
ATOM    295  H   LEU    19      53.601  33.218  57.051  1.00  0.00           H
ATOM    296  HA  LEU    19      56.264  33.222  55.933  1.00  0.00           H
ATOM    297  HB2 LEU    19      54.277  32.934  54.572  1.00  0.00           H
ATOM    298  HB3 LEU    19      53.651  34.506  55.063  1.00  0.00           H
ATOM    299  HG  LEU    19      55.417  35.669  53.841  1.00  0.00           H
ATOM    300 HD11 LEU    19      56.964  34.413  52.344  1.00  0.00           H
ATOM    301 HD12 LEU    19      57.308  34.111  54.048  1.00  0.00           H
ATOM    302 HD13 LEU    19      56.437  32.889  53.092  1.00  0.00           H
ATOM    303 HD21 LEU    19      54.242  33.455  52.111  1.00  0.00           H
ATOM    304 HD22 LEU    19      53.335  34.877  52.657  1.00  0.00           H
ATOM    305 HD23 LEU    19      54.735  35.082  51.590  1.00  0.00           H
ATOM    306  N   TYR    20      55.186  36.160  57.063  1.00  0.00           N
ATOM    307  CA  TYR    20      55.569  37.570  57.235  1.00  0.00           C
ATOM    308  C   TYR    20      56.049  37.971  58.635  1.00  0.00           C
ATOM    309  O   TYR    20      56.676  39.025  58.771  1.00  0.00           O
ATOM    310  CB  TYR    20      54.406  38.469  56.794  1.00  0.00           C
ATOM    311  CG  TYR    20      54.238  38.520  55.291  1.00  0.00           C
ATOM    312  CD1 TYR    20      55.064  39.375  54.538  1.00  0.00           C
ATOM    313  CE1 TYR    20      54.982  39.376  53.134  1.00  0.00           C
ATOM    314  CZ  TYR    20      54.077  38.518  52.477  1.00  0.00           C
ATOM    315  OH  TYR    20      54.053  38.477  51.121  1.00  0.00           O
ATOM    316  CE2 TYR    20      53.223  37.691  53.237  1.00  0.00           C
ATOM    317  CD2 TYR    20      53.306  37.689  54.642  1.00  0.00           C
ATOM    318  H   TYR    20      54.209  35.912  57.180  1.00  0.00           H
ATOM    319  HA  TYR    20      56.405  37.786  56.569  1.00  0.00           H
ATOM    320  HB2 TYR    20      53.487  38.120  57.263  1.00  0.00           H
ATOM    321  HB3 TYR    20      54.589  39.487  57.143  1.00  0.00           H
ATOM    322  HD1 TYR    20      55.782  40.012  55.034  1.00  0.00           H
ATOM    323  HE1 TYR    20      55.613  40.019  52.543  1.00  0.00           H
ATOM    324  HH  TYR    20      53.278  37.965  50.796  1.00  0.00           H
ATOM    325  HE2 TYR    20      52.524  37.041  52.733  1.00  0.00           H
ATOM    326  HD2 TYR    20      52.672  37.028  55.215  1.00  0.00           H
ATOM    327  N   GLY    21      55.765  37.196  59.686  1.00  0.00           N
ATOM    328  CA  GLY    21      56.109  37.594  61.055  1.00  0.00           C
ATOM    329  C   GLY    21      55.427  38.906  61.476  1.00  0.00           C
ATOM    330  O   GLY    21      54.261  39.143  61.159  1.00  0.00           O
ATOM    331  H   GLY    21      55.228  36.346  59.548  1.00  0.00           H
ATOM    332  HA2 GLY    21      55.800  36.810  61.746  1.00  0.00           H
ATOM    333  HA3 GLY    21      57.190  37.711  61.128  1.00  0.00           H
ATOM    334  N   ARG    22      56.144  39.781  62.198  1.00  0.00           N
ATOM    335  CA  ARG    22      55.561  40.938  62.917  1.00  0.00           C
ATOM    336  C   ARG    22      56.197  42.316  62.601  1.00  0.00           C
ATOM    337  O   ARG    22      56.509  43.058  63.528  1.00  0.00           O
ATOM    338  CB  ARG    22      55.587  40.611  64.431  1.00  0.00           C
ATOM    339  CG  ARG    22      54.734  39.393  64.825  1.00  0.00           C
ATOM    340  CD  ARG    22      54.897  39.048  66.310  1.00  0.00           C
ATOM    341  NE  ARG    22      53.860  38.099  66.743  1.00  0.00           N
ATOM    342  CZ  ARG    22      53.956  36.796  66.915  1.00  0.00           C
ATOM    343  NH1 ARG    22      55.060  36.116  66.795  1.00  0.00           N
ATOM    344  NH2 ARG    22      52.892  36.125  67.217  1.00  0.00           N
ATOM    345  H   ARG    22      57.115  39.559  62.371  1.00  0.00           H
ATOM    346  HA  ARG    22      54.514  41.045  62.631  1.00  0.00           H
ATOM    347  HB2 ARG    22      56.620  40.440  64.741  1.00  0.00           H
ATOM    348  HB3 ARG    22      55.205  41.466  64.990  1.00  0.00           H
ATOM    349  HG2 ARG    22      53.687  39.622  64.618  1.00  0.00           H
ATOM    350  HG3 ARG    22      55.019  38.517  64.242  1.00  0.00           H
ATOM    351  HD2 ARG    22      55.894  38.638  66.482  1.00  0.00           H
ATOM    352  HD3 ARG    22      54.799  39.961  66.903  1.00  0.00           H
ATOM    353  HE  ARG    22      52.940  38.488  66.907  1.00  0.00           H
ATOM    354 HH11 ARG    22      55.933  36.589  66.654  1.00  0.00           H
ATOM    355 HH12 ARG    22      55.015  35.118  66.952  1.00  0.00           H
ATOM    356 HH21 ARG    22      52.016  36.618  67.332  1.00  0.00           H
ATOM    357 HH22 ARG    22      52.969  35.120  67.344  1.00  0.00           H
ATOM    358  N   GLY    23      56.428  42.744  61.353  1.00  0.00           N
ATOM    359  CA  GLY    23      56.121  42.135  60.047  1.00  0.00           C
ATOM    360  C   GLY    23      54.741  42.483  59.476  1.00  0.00           C
ATOM    361  O   GLY    23      54.527  43.596  58.997  1.00  0.00           O
ATOM    362  H   GLY    23      56.877  43.646  61.320  1.00  0.00           H
ATOM    363  HA2 GLY    23      56.860  42.487  59.327  1.00  0.00           H
ATOM    364  HA3 GLY    23      56.230  41.058  60.084  1.00  0.00           H
ATOM    365  N   LEU    24      53.824  41.512  59.484  1.00  0.00           N
ATOM    366  CA  LEU    24      52.645  41.423  58.608  1.00  0.00           C
ATOM    367  C   LEU    24      51.770  42.686  58.498  1.00  0.00           C
ATOM    368  O   LEU    24      51.321  43.015  57.401  1.00  0.00           O
ATOM    369  CB  LEU    24      51.860  40.187  59.086  1.00  0.00           C
ATOM    370  CG  LEU    24      50.562  39.832  58.339  1.00  0.00           C
ATOM    371  CD1 LEU    24      50.724  39.668  56.826  1.00  0.00           C
ATOM    372  CD2 LEU    24      50.073  38.496  58.897  1.00  0.00           C
ATOM    373  H   LEU    24      54.069  40.653  59.968  1.00  0.00           H
ATOM    374  HA  LEU    24      53.004  41.217  57.599  1.00  0.00           H
ATOM    375  HB2 LEU    24      52.528  39.327  59.031  1.00  0.00           H
ATOM    376  HB3 LEU    24      51.607  40.330  60.137  1.00  0.00           H
ATOM    377  HG  LEU    24      49.814  40.598  58.537  1.00  0.00           H
ATOM    378 HD11 LEU    24      51.092  40.589  56.380  1.00  0.00           H
ATOM    379 HD12 LEU    24      51.417  38.859  56.605  1.00  0.00           H
ATOM    380 HD13 LEU    24      49.756  39.438  56.382  1.00  0.00           H
ATOM    381 HD21 LEU    24      49.141  38.209  58.423  1.00  0.00           H
ATOM    382 HD22 LEU    24      50.814  37.721  58.707  1.00  0.00           H
ATOM    383 HD23 LEU    24      49.911  38.577  59.971  1.00  0.00           H
ATOM    384  N   GLN    25      51.565  43.441  59.582  1.00  0.00           N
ATOM    385  CA  GLN    25      50.757  44.668  59.538  1.00  0.00           C
ATOM    386  C   GLN    25      51.334  45.746  58.598  1.00  0.00           C
ATOM    387  O   GLN    25      50.570  46.409  57.897  1.00  0.00           O
ATOM    388  CB  GLN    25      50.535  45.189  60.967  1.00  0.00           C
ATOM    389  CG  GLN    25      49.674  46.468  60.999  1.00  0.00           C
ATOM    390  CD  GLN    25      49.029  46.738  62.358  1.00  0.00           C
ATOM    391  OE1 GLN    25      48.653  45.842  63.091  1.00  0.00           O
ATOM    392  NE2 GLN    25      48.854  47.984  62.737  1.00  0.00           N
ATOM    393  H   GLN    25      51.973  43.151  60.456  1.00  0.00           H
ATOM    394  HA  GLN    25      49.778  44.403  59.134  1.00  0.00           H
ATOM    395  HB2 GLN    25      50.033  44.400  61.528  1.00  0.00           H
ATOM    396  HB3 GLN    25      51.495  45.394  61.443  1.00  0.00           H
ATOM    397  HG2 GLN    25      50.295  47.319  60.720  1.00  0.00           H
ATOM    398  HG3 GLN    25      48.866  46.383  60.271  1.00  0.00           H
ATOM    399 HE21 GLN    25      48.451  48.112  63.650  1.00  0.00           H
ATOM    400 HE22 GLN    25      49.167  48.751  62.170  1.00  0.00           H
ATOM    401  N   HIS    26      52.663  45.890  58.519  1.00  0.00           N
ATOM    402  CA  HIS    26      53.317  46.835  57.597  1.00  0.00           C
ATOM    403  C   HIS    26      53.111  46.427  56.132  1.00  0.00           C
ATOM    404  O   HIS    26      52.871  47.281  55.279  1.00  0.00           O
ATOM    405  CB  HIS    26      54.810  46.926  57.944  1.00  0.00           C
ATOM    406  CG  HIS    26      55.538  48.051  57.246  1.00  0.00           C
ATOM    407  ND1 HIS    26      55.467  49.398  57.605  1.00  0.00           N
ATOM    408  CE1 HIS    26      56.330  50.037  56.800  1.00  0.00           C
ATOM    409  NE2 HIS    26      56.925  49.175  55.960  1.00  0.00           N
ATOM    410  CD2 HIS    26      56.430  47.915  56.223  1.00  0.00           C
ATOM    411  H   HIS    26      53.253  45.255  59.046  1.00  0.00           H
ATOM    412  HA  HIS    26      52.878  47.827  57.720  1.00  0.00           H
ATOM    413  HB2 HIS    26      54.911  47.090  59.017  1.00  0.00           H
ATOM    414  HB3 HIS    26      55.300  45.982  57.702  1.00  0.00           H
ATOM    415  HE1 HIS    26      56.536  51.099  56.838  1.00  0.00           H
ATOM    416  HE2 HIS    26      57.669  49.412  55.307  1.00  0.00           H
ATOM    417  HD2 HIS    26      56.716  46.990  55.744  1.00  0.00           H
ATOM    418  N   TYR    27      53.123  45.119  55.848  1.00  0.00           N
ATOM    419  CA  TYR    27      52.849  44.588  54.510  1.00  0.00           C
ATOM    420  C   TYR    27      51.398  44.851  54.081  1.00  0.00           C
ATOM    421  O   TYR    27      51.162  45.442  53.029  1.00  0.00           O
ATOM    422  CB  TYR    27      53.204  43.095  54.445  1.00  0.00           C
ATOM    423  CG  TYR    27      53.030  42.493  53.063  1.00  0.00           C
ATOM    424  CD1 TYR    27      53.794  42.989  51.987  1.00  0.00           C
ATOM    425  CE1 TYR    27      53.637  42.441  50.701  1.00  0.00           C
ATOM    426  CZ  TYR    27      52.726  41.389  50.483  1.00  0.00           C
ATOM    427  OH  TYR    27      52.595  40.877  49.233  1.00  0.00           O
ATOM    428  CE2 TYR    27      51.955  40.896  51.557  1.00  0.00           C
ATOM    429  CD2 TYR    27      52.107  41.448  52.845  1.00  0.00           C
ATOM    430  H   TYR    27      53.275  44.467  56.603  1.00  0.00           H
ATOM    431  HA  TYR    27      53.486  45.118  53.801  1.00  0.00           H
ATOM    432  HB2 TYR    27      54.245  42.965  54.742  1.00  0.00           H
ATOM    433  HB3 TYR    27      52.587  42.544  55.155  1.00  0.00           H
ATOM    434  HD1 TYR    27      54.498  43.793  52.141  1.00  0.00           H
ATOM    435  HE1 TYR    27      54.212  42.816  49.872  1.00  0.00           H
ATOM    436  HH  TYR    27      52.071  40.044  49.207  1.00  0.00           H
ATOM    437  HE2 TYR    27      51.264  40.086  51.379  1.00  0.00           H
ATOM    438  HD2 TYR    27      51.525  41.053  53.666  1.00  0.00           H
ATOM    439  N   LEU    28      50.425  44.509  54.934  1.00  0.00           N
ATOM    440  CA  LEU    28      48.999  44.721  54.655  1.00  0.00           C
ATOM    441  C   LEU    28      48.657  46.206  54.430  1.00  0.00           C
ATOM    442  O   LEU    28      47.957  46.543  53.474  1.00  0.00           O
ATOM    443  CB  LEU    28      48.161  44.129  55.804  1.00  0.00           C
ATOM    444  CG  LEU    28      48.238  42.594  55.934  1.00  0.00           C
ATOM    445  CD1 LEU    28      47.556  42.161  57.231  1.00  0.00           C
ATOM    446  CD2 LEU    28      47.553  41.876  54.770  1.00  0.00           C
ATOM    447  H   LEU    28      50.687  44.040  55.795  1.00  0.00           H
ATOM    448  HA  LEU    28      48.745  44.206  53.727  1.00  0.00           H
ATOM    449  HB2 LEU    28      48.497  44.580  56.740  1.00  0.00           H
ATOM    450  HB3 LEU    28      47.118  44.409  55.659  1.00  0.00           H
ATOM    451  HG  LEU    28      49.277  42.277  55.971  1.00  0.00           H
ATOM    452 HD11 LEU    28      46.500  42.431  57.209  1.00  0.00           H
ATOM    453 HD12 LEU    28      47.645  41.083  57.349  1.00  0.00           H
ATOM    454 HD13 LEU    28      48.040  42.643  58.080  1.00  0.00           H
ATOM    455 HD21 LEU    28      46.516  42.201  54.685  1.00  0.00           H
ATOM    456 HD22 LEU    28      48.071  42.088  53.835  1.00  0.00           H
ATOM    457 HD23 LEU    28      47.575  40.799  54.932  1.00  0.00           H
ATOM    458  N   LEU    29      49.195  47.106  55.262  1.00  0.00           N
ATOM    459  CA  LEU    29      49.032  48.555  55.084  1.00  0.00           C
ATOM    460  C   LEU    29      49.764  49.084  53.835  1.00  0.00           C
ATOM    461  O   LEU    29      49.294  50.042  53.223  1.00  0.00           O
ATOM    462  CB  LEU    29      49.504  49.285  56.356  1.00  0.00           C
ATOM    463  CG  LEU    29      48.609  49.048  57.590  1.00  0.00           C
ATOM    464  CD1 LEU    29      49.302  49.568  58.848  1.00  0.00           C
ATOM    465  CD2 LEU    29      47.259  49.758  57.466  1.00  0.00           C
ATOM    466  H   LEU    29      49.753  46.775  56.043  1.00  0.00           H
ATOM    467  HA  LEU    29      47.976  48.768  54.925  1.00  0.00           H
ATOM    468  HB2 LEU    29      50.521  48.959  56.582  1.00  0.00           H
ATOM    469  HB3 LEU    29      49.536  50.356  56.156  1.00  0.00           H
ATOM    470  HG  LEU    29      48.426  47.982  57.718  1.00  0.00           H
ATOM    471 HD11 LEU    29      48.678  49.372  59.718  1.00  0.00           H
ATOM    472 HD12 LEU    29      50.260  49.065  58.972  1.00  0.00           H
ATOM    473 HD13 LEU    29      49.471  50.643  58.765  1.00  0.00           H
ATOM    474 HD21 LEU    29      46.724  49.400  56.591  1.00  0.00           H
ATOM    475 HD22 LEU    29      46.652  49.549  58.346  1.00  0.00           H
ATOM    476 HD23 LEU    29      47.406  50.836  57.383  1.00  0.00           H
ATOM    477  N   THR    30      50.870  48.460  53.413  1.00  0.00           N
ATOM    478  CA  THR    30      51.557  48.798  52.151  1.00  0.00           C
ATOM    479  C   THR    30      50.713  48.417  50.931  1.00  0.00           C
ATOM    480  O   THR    30      50.513  49.258  50.052  1.00  0.00           O
ATOM    481  CB  THR    30      52.955  48.157  52.075  1.00  0.00           C
ATOM    482  CG2 THR    30      53.696  48.481  50.776  1.00  0.00           C
ATOM    483  OG1 THR    30      53.759  48.656  53.118  1.00  0.00           O
ATOM    484  H   THR    30      51.231  47.691  53.964  1.00  0.00           H
ATOM    485  HA  THR    30      51.698  49.877  52.115  1.00  0.00           H
ATOM    486  HB  THR    30      52.878  47.075  52.172  1.00  0.00           H
ATOM    487 HG21 THR    30      54.712  48.090  50.832  1.00  0.00           H
ATOM    488 HG22 THR    30      53.194  48.014  49.929  1.00  0.00           H
ATOM    489 HG23 THR    30      53.735  49.561  50.630  1.00  0.00           H
ATOM    490  HG1 THR    30      53.467  48.231  53.945  1.00  0.00           H
ATOM    491  N   LEU    31      50.146  47.201  50.894  1.00  0.00           N
ATOM    492  CA  LEU    31      49.225  46.778  49.827  1.00  0.00           C
ATOM    493  C   LEU    31      48.006  47.714  49.738  1.00  0.00           C
ATOM    494  O   LEU    31      47.659  48.186  48.654  1.00  0.00           O
ATOM    495  CB  LEU    31      48.753  45.324  50.043  1.00  0.00           C
ATOM    496  CG  LEU    31      49.826  44.220  49.994  1.00  0.00           C
ATOM    497  CD1 LEU    31      49.135  42.866  50.170  1.00  0.00           C
ATOM    498  CD2 LEU    31      50.592  44.190  48.672  1.00  0.00           C
ATOM    499  H   LEU    31      50.348  46.548  51.648  1.00  0.00           H
ATOM    500  HA  LEU    31      49.741  46.844  48.869  1.00  0.00           H
ATOM    501  HB2 LEU    31      48.250  45.264  51.009  1.00  0.00           H
ATOM    502  HB3 LEU    31      48.011  45.102  49.274  1.00  0.00           H
ATOM    503  HG  LEU    31      50.537  44.359  50.804  1.00  0.00           H
ATOM    504 HD11 LEU    31      48.629  42.830  51.135  1.00  0.00           H
ATOM    505 HD12 LEU    31      48.410  42.702  49.373  1.00  0.00           H
ATOM    506 HD13 LEU    31      49.875  42.068  50.136  1.00  0.00           H
ATOM    507 HD21 LEU    31      49.900  44.071  47.843  1.00  0.00           H
ATOM    508 HD22 LEU    31      51.169  45.105  48.548  1.00  0.00           H
ATOM    509 HD23 LEU    31      51.281  43.345  48.677  1.00  0.00           H
ATOM    510  N   ALA    32      47.392  48.037  50.882  1.00  0.00           N
ATOM    511  CA  ALA    32      46.251  48.951  50.953  1.00  0.00           C
ATOM    512  C   ALA    32      46.603  50.395  50.542  1.00  0.00           C
ATOM    513  O   ALA    32      45.796  51.053  49.887  1.00  0.00           O
ATOM    514  CB  ALA    32      45.687  48.897  52.378  1.00  0.00           C
ATOM    515  H   ALA    32      47.703  47.591  51.739  1.00  0.00           H
ATOM    516  HA  ALA    32      45.481  48.597  50.267  1.00  0.00           H
ATOM    517  HB1 ALA    32      44.800  49.528  52.444  1.00  0.00           H
ATOM    518  HB2 ALA    32      45.411  47.871  52.626  1.00  0.00           H
ATOM    519  HB3 ALA    32      46.432  49.251  53.091  1.00  0.00           H
ATOM    520  N   SER    33      47.803  50.887  50.873  1.00  0.00           N
ATOM    521  CA  SER    33      48.289  52.211  50.453  1.00  0.00           C
ATOM    522  C   SER    33      48.446  52.306  48.929  1.00  0.00           C
ATOM    523  O   SER    33      47.955  53.255  48.312  1.00  0.00           O
ATOM    524  CB  SER    33      49.612  52.519  51.165  1.00  0.00           C
ATOM    525  OG  SER    33      50.090  53.798  50.799  1.00  0.00           O
ATOM    526  H   SER    33      48.405  50.323  51.462  1.00  0.00           H
ATOM    527  HA  SER    33      47.562  52.965  50.756  1.00  0.00           H
ATOM    528  HB2 SER    33      49.453  52.494  52.244  1.00  0.00           H
ATOM    529  HB3 SER    33      50.356  51.766  50.900  1.00  0.00           H
ATOM    530  HG  SER    33      50.899  53.984  51.288  1.00  0.00           H
ATOM    531  N   ILE    34      49.038  51.285  48.293  1.00  0.00           N
ATOM    532  CA  ILE    34      49.163  51.207  46.828  1.00  0.00           C
ATOM    533  C   ILE    34      47.774  51.129  46.168  1.00  0.00           C
ATOM    534  O   ILE    34      47.502  51.873  45.225  1.00  0.00           O
ATOM    535  CB  ILE    34      50.076  50.024  46.428  1.00  0.00           C
ATOM    536  CG2 ILE    34      50.084  49.815  44.899  1.00  0.00           C
ATOM    537  CG1 ILE    34      51.527  50.232  46.928  1.00  0.00           C
ATOM    538  CD1 ILE    34      52.348  48.934  46.957  1.00  0.00           C
ATOM    539  H   ILE    34      49.406  50.520  48.852  1.00  0.00           H
ATOM    540  HA  ILE    34      49.629  52.125  46.470  1.00  0.00           H
ATOM    541  HB  ILE    34      49.680  49.126  46.902  1.00  0.00           H
ATOM    542 HG21 ILE    34      50.421  50.723  44.396  1.00  0.00           H
ATOM    543 HG22 ILE    34      50.745  48.994  44.626  1.00  0.00           H
ATOM    544 HG23 ILE    34      49.088  49.559  44.538  1.00  0.00           H
ATOM    545 HG12 ILE    34      52.030  50.966  46.299  1.00  0.00           H
ATOM    546 HG13 ILE    34      51.516  50.623  47.945  1.00  0.00           H
ATOM    547 HD11 ILE    34      52.507  48.554  45.948  1.00  0.00           H
ATOM    548 HD12 ILE    34      53.320  49.131  47.409  1.00  0.00           H
ATOM    549 HD13 ILE    34      51.831  48.180  47.552  1.00  0.00           H
ATOM    550  N   ALA    35      46.860  50.306  46.692  1.00  0.00           N
ATOM    551  CA  ALA    35      45.481  50.237  46.202  1.00  0.00           C
ATOM    552  C   ALA    35      44.725  51.573  46.364  1.00  0.00           C
ATOM    553  O   ALA    35      44.008  51.989  45.453  1.00  0.00           O
ATOM    554  CB  ALA    35      44.768  49.086  46.920  1.00  0.00           C
ATOM    555  H   ALA    35      47.134  49.685  47.448  1.00  0.00           H
ATOM    556  HA  ALA    35      45.503  50.006  45.137  1.00  0.00           H
ATOM    557  HB1 ALA    35      45.306  48.154  46.744  1.00  0.00           H
ATOM    558  HB2 ALA    35      44.722  49.277  47.992  1.00  0.00           H
ATOM    559  HB3 ALA    35      43.754  48.986  46.530  1.00  0.00           H
ATOM    560  N   ASN    36      44.924  52.291  47.475  1.00  0.00           N
ATOM    561  CA  ASN    36      44.365  53.631  47.666  1.00  0.00           C
ATOM    562  C   ASN    36      44.949  54.643  46.669  1.00  0.00           C
ATOM    563  O   ASN    36      44.204  55.467  46.138  1.00  0.00           O
ATOM    564  CB  ASN    36      44.574  54.085  49.119  1.00  0.00           C
ATOM    565  CG  ASN    36      43.869  55.406  49.383  1.00  0.00           C
ATOM    566  OD1 ASN    36      42.668  55.538  49.206  1.00  0.00           O
ATOM    567  ND2 ASN    36      44.590  56.429  49.778  1.00  0.00           N
ATOM    568  H   ASN    36      45.485  51.891  48.220  1.00  0.00           H
ATOM    569  HA  ASN    36      43.290  53.584  47.474  1.00  0.00           H
ATOM    570  HB2 ASN    36      44.167  53.341  49.801  1.00  0.00           H
ATOM    571  HB3 ASN    36      45.639  54.187  49.322  1.00  0.00           H
ATOM    572 HD21 ASN    36      44.111  57.302  49.919  1.00  0.00           H
ATOM    573 HD22 ASN    36      45.578  56.334  49.917  1.00  0.00           H
ATOM    574  N   ARG    37      46.251  54.570  46.354  1.00  0.00           N
ATOM    575  CA  ARG    37      46.871  55.401  45.307  1.00  0.00           C
ATOM    576  C   ARG    37      46.239  55.136  43.935  1.00  0.00           C
ATOM    577  O   ARG    37      45.922  56.085  43.226  1.00  0.00           O
ATOM    578  CB  ARG    37      48.387  55.158  45.269  1.00  0.00           C
ATOM    579  CG  ARG    37      49.125  56.254  44.476  1.00  0.00           C
ATOM    580  CD  ARG    37      50.308  55.690  43.688  1.00  0.00           C
ATOM    581  NE  ARG    37      51.311  55.058  44.561  1.00  0.00           N
ATOM    582  CZ  ARG    37      52.081  54.047  44.203  1.00  0.00           C
ATOM    583  NH1 ARG    37      51.967  53.418  43.078  1.00  0.00           N
ATOM    584  NH2 ARG    37      53.062  53.648  44.948  1.00  0.00           N
ATOM    585  H   ARG    37      46.830  53.901  46.857  1.00  0.00           H
ATOM    586  HA  ARG    37      46.685  56.450  45.545  1.00  0.00           H
ATOM    587  HB2 ARG    37      48.781  55.142  46.286  1.00  0.00           H
ATOM    588  HB3 ARG    37      48.574  54.182  44.820  1.00  0.00           H
ATOM    589  HG2 ARG    37      48.456  56.727  43.757  1.00  0.00           H
ATOM    590  HG3 ARG    37      49.477  57.022  45.165  1.00  0.00           H
ATOM    591  HD2 ARG    37      49.924  54.966  42.966  1.00  0.00           H
ATOM    592  HD3 ARG    37      50.787  56.499  43.132  1.00  0.00           H
ATOM    593  HE  ARG    37      51.507  55.506  45.439  1.00  0.00           H
ATOM    594 HH11 ARG    37      51.433  53.843  42.330  1.00  0.00           H
ATOM    595 HH12 ARG    37      52.778  52.867  42.788  1.00  0.00           H
ATOM    596 HH21 ARG    37      53.307  54.134  45.785  1.00  0.00           H
ATOM    597 HH22 ARG    37      53.730  53.050  44.459  1.00  0.00           H
ATOM    598  N   LEU    38      45.997  53.868  43.588  1.00  0.00           N
ATOM    599  CA  LEU    38      45.326  53.480  42.340  1.00  0.00           C
ATOM    600  C   LEU    38      43.876  54.000  42.269  1.00  0.00           C
ATOM    601  O   LEU    38      43.475  54.532  41.234  1.00  0.00           O
ATOM    602  CB  LEU    38      45.388  51.946  42.172  1.00  0.00           C
ATOM    603  CG  LEU    38      46.801  51.405  41.870  1.00  0.00           C
ATOM    604  CD1 LEU    38      46.863  49.895  42.110  1.00  0.00           C
ATOM    605  CD2 LEU    38      47.204  51.670  40.416  1.00  0.00           C
ATOM    606  H   LEU    38      46.318  53.139  44.216  1.00  0.00           H
ATOM    607  HA  LEU    38      45.853  53.943  41.505  1.00  0.00           H
ATOM    608  HB2 LEU    38      45.017  51.482  43.086  1.00  0.00           H
ATOM    609  HB3 LEU    38      44.719  51.647  41.362  1.00  0.00           H
ATOM    610  HG  LEU    38      47.529  51.881  42.525  1.00  0.00           H
ATOM    611 HD11 LEU    38      47.864  49.526  41.886  1.00  0.00           H
ATOM    612 HD12 LEU    38      46.641  49.678  43.153  1.00  0.00           H
ATOM    613 HD13 LEU    38      46.144  49.383  41.474  1.00  0.00           H
ATOM    614 HD21 LEU    38      48.198  51.260  40.232  1.00  0.00           H
ATOM    615 HD22 LEU    38      46.493  51.200  39.737  1.00  0.00           H
ATOM    616 HD23 LEU    38      47.235  52.741  40.224  1.00  0.00           H
ATOM    617  N   TYR    39      43.104  53.924  43.360  1.00  0.00           N
ATOM    618  CA  TYR    39      41.769  54.546  43.442  1.00  0.00           C
ATOM    619  C   TYR    39      41.789  56.083  43.474  1.00  0.00           C
ATOM    620  O   TYR    39      40.804  56.708  43.096  1.00  0.00           O
ATOM    621  CB  TYR    39      41.006  54.012  44.665  1.00  0.00           C
ATOM    622  CG  TYR    39      40.207  52.769  44.338  1.00  0.00           C
ATOM    623  CD1 TYR    39      39.070  52.888  43.515  1.00  0.00           C
ATOM    624  CE1 TYR    39      38.356  51.740  43.126  1.00  0.00           C
ATOM    625  CZ  TYR    39      38.776  50.473  43.573  1.00  0.00           C
ATOM    626  OH  TYR    39      38.133  49.362  43.138  1.00  0.00           O
ATOM    627  CE2 TYR    39      39.882  50.360  44.439  1.00  0.00           C
ATOM    628  CD2 TYR    39      40.610  51.507  44.808  1.00  0.00           C
ATOM    629  H   TYR    39      43.452  53.415  44.165  1.00  0.00           H
ATOM    630  HA  TYR    39      41.208  54.278  42.543  1.00  0.00           H
ATOM    631  HB2 TYR    39      41.698  53.816  45.486  1.00  0.00           H
ATOM    632  HB3 TYR    39      40.298  54.769  45.009  1.00  0.00           H
ATOM    633  HD1 TYR    39      38.764  53.862  43.158  1.00  0.00           H
ATOM    634  HE1 TYR    39      37.504  51.813  42.467  1.00  0.00           H
ATOM    635  HH  TYR    39      38.711  48.581  43.126  1.00  0.00           H
ATOM    636  HE2 TYR    39      40.161  49.393  44.812  1.00  0.00           H
ATOM    637  HD2 TYR    39      41.483  51.419  45.438  1.00  0.00           H
ATOM    638  N   SER    40      42.900  56.699  43.885  1.00  0.00           N
ATOM    639  CA  SER    40      43.089  58.159  43.867  1.00  0.00           C
ATOM    640  C   SER    40      43.424  58.724  42.474  1.00  0.00           C
ATOM    641  O   SER    40      43.622  59.932  42.326  1.00  0.00           O
ATOM    642  CB  SER    40      44.182  58.575  44.860  1.00  0.00           C
ATOM    643  OG  SER    40      43.881  58.121  46.168  1.00  0.00           O
ATOM    644  H   SER    40      43.661  56.126  44.222  1.00  0.00           H
ATOM    645  HA  SER    40      42.156  58.628  44.179  1.00  0.00           H
ATOM    646  HB2 SER    40      45.141  58.164  44.546  1.00  0.00           H
ATOM    647  HB3 SER    40      44.255  59.665  44.877  1.00  0.00           H
ATOM    648  HG  SER    40      43.905  57.145  46.168  1.00  0.00           H
ATOM    649  N   HIS    41      43.531  57.870  41.450  1.00  0.00           N
ATOM    650  CA  HIS    41      43.883  58.267  40.086  1.00  0.00           C
ATOM    651  C   HIS    41      42.709  58.927  39.353  1.00  0.00           C
ATOM    652  O   HIS    41      41.614  58.371  39.290  1.00  0.00           O
ATOM    653  CB  HIS    41      44.379  57.030  39.322  1.00  0.00           C
ATOM    654  CG  HIS    41      45.110  57.376  38.054  1.00  0.00           C
ATOM    655  ND1 HIS    41      44.562  58.016  36.937  1.00  0.00           N
ATOM    656  CE1 HIS    41      45.576  58.151  36.061  1.00  0.00           C
ATOM    657  NE2 HIS    41      46.696  57.603  36.558  1.00  0.00           N
ATOM    658  CD2 HIS    41      46.426  57.122  37.816  1.00  0.00           C
ATOM    659  H   HIS    41      43.345  56.893  41.625  1.00  0.00           H
ATOM    660  HA  HIS    41      44.704  58.983  40.142  1.00  0.00           H
ATOM    661  HB2 HIS    41      45.063  56.471  39.963  1.00  0.00           H
ATOM    662  HB3 HIS    41      43.535  56.381  39.083  1.00  0.00           H
ATOM    663  HE1 HIS    41      45.492  58.614  35.086  1.00  0.00           H
ATOM    664  HE2 HIS    41      47.582  57.492  36.066  1.00  0.00           H
ATOM    665  HD2 HIS    41      47.119  56.629  38.485  1.00  0.00           H
ATOM    666  N   ALA    42      42.948  60.078  38.719  1.00  0.00           N
ATOM    667  CA  ALA    42      41.919  60.864  38.027  1.00  0.00           C
ATOM    668  C   ALA    42      41.139  60.081  36.944  1.00  0.00           C
ATOM    669  O   ALA    42      40.003  60.440  36.634  1.00  0.00           O
ATOM    670  CB  ALA    42      42.597  62.106  37.439  1.00  0.00           C
ATOM    671  H   ALA    42      43.880  60.458  38.760  1.00  0.00           H
ATOM    672  HA  ALA    42      41.188  61.190  38.769  1.00  0.00           H
ATOM    673  HB1 ALA    42      43.084  62.677  38.231  1.00  0.00           H
ATOM    674  HB2 ALA    42      43.340  61.813  36.695  1.00  0.00           H
ATOM    675  HB3 ALA    42      41.848  62.739  36.961  1.00  0.00           H
ATOM    676  N   SER    43      41.706  59.001  36.391  1.00  0.00           N
ATOM    677  CA  SER    43      41.078  58.182  35.341  1.00  0.00           C
ATOM    678  C   SER    43      39.863  57.345  35.781  1.00  0.00           C
ATOM    679  O   SER    43      39.113  56.913  34.904  1.00  0.00           O
ATOM    680  CB  SER    43      42.119  57.293  34.646  1.00  0.00           C
ATOM    681  OG  SER    43      42.730  56.387  35.544  1.00  0.00           O
ATOM    682  H   SER    43      42.628  58.741  36.717  1.00  0.00           H
ATOM    683  HA  SER    43      40.699  58.869  34.582  1.00  0.00           H
ATOM    684  HB2 SER    43      41.629  56.729  33.851  1.00  0.00           H
ATOM    685  HB3 SER    43      42.888  57.922  34.195  1.00  0.00           H
ATOM    686  HG  SER    43      43.397  56.881  36.057  1.00  0.00           H
ATOM    687  N   ILE    44      39.605  57.145  37.085  1.00  0.00           N
ATOM    688  CA  ILE    44      38.310  56.593  37.554  1.00  0.00           C
ATOM    689  C   ILE    44      37.192  57.660  37.608  1.00  0.00           C
ATOM    690  O   ILE    44      36.016  57.336  37.777  1.00  0.00           O
ATOM    691  CB  ILE    44      38.476  55.828  38.891  1.00  0.00           C
ATOM    692  CG2 ILE    44      38.625  56.761  40.104  1.00  0.00           C
ATOM    693  CG1 ILE    44      37.295  54.856  39.112  1.00  0.00           C
ATOM    694  CD1 ILE    44      37.568  53.765  40.149  1.00  0.00           C
ATOM    695  H   ILE    44      40.263  57.490  37.776  1.00  0.00           H
ATOM    696  HA  ILE    44      37.991  55.860  36.811  1.00  0.00           H
ATOM    697  HB  ILE    44      39.381  55.231  38.812  1.00  0.00           H
ATOM    698 HG21 ILE    44      39.359  57.538  39.904  1.00  0.00           H
ATOM    699 HG22 ILE    44      37.674  57.228  40.350  1.00  0.00           H
ATOM    700 HG23 ILE    44      38.969  56.195  40.970  1.00  0.00           H
ATOM    701 HG12 ILE    44      36.412  55.412  39.423  1.00  0.00           H
ATOM    702 HG13 ILE    44      37.063  54.364  38.170  1.00  0.00           H
ATOM    703 HD11 ILE    44      38.457  53.199  39.870  1.00  0.00           H
ATOM    704 HD12 ILE    44      37.710  54.213  41.131  1.00  0.00           H
ATOM    705 HD13 ILE    44      36.715  53.086  40.192  1.00  0.00           H
ATOM    706  N   GLU    45      37.551  58.941  37.457  1.00  0.00           N
ATOM    707  CA  GLU    45      36.672  60.124  37.396  1.00  0.00           C
ATOM    708  C   GLU    45      35.819  60.396  38.659  1.00  0.00           C
ATOM    709  O   GLU    45      35.072  61.372  38.699  1.00  0.00           O
ATOM    710  CB  GLU    45      35.847  60.133  36.089  1.00  0.00           C
ATOM    711  CG  GLU    45      36.717  60.100  34.814  1.00  0.00           C
ATOM    712  CD  GLU    45      35.924  59.631  33.588  1.00  0.00           C
ATOM    713  OE1 GLU    45      36.382  58.704  32.866  1.00  0.00           O
ATOM    714  OE2 GLU    45      34.806  60.108  33.326  1.00  0.00           O
ATOM    715  H   GLU    45      38.532  59.118  37.276  1.00  0.00           H
ATOM    716  HA  GLU    45      37.337  60.987  37.331  1.00  0.00           H
ATOM    717  HB2 GLU    45      35.180  59.272  36.097  1.00  0.00           H
ATOM    718  HB3 GLU    45      35.233  61.033  36.057  1.00  0.00           H
ATOM    719  HG2 GLU    45      37.121  61.100  34.634  1.00  0.00           H
ATOM    720  HG3 GLU    45      37.563  59.424  34.949  1.00  0.00           H
ATOM    721  N   ASN    46      35.961  59.584  39.713  1.00  0.00           N
ATOM    722  CA  ASN    46      35.165  59.625  40.944  1.00  0.00           C
ATOM    723  C   ASN    46      36.068  59.669  42.187  1.00  0.00           C
ATOM    724  O   ASN    46      37.049  58.934  42.259  1.00  0.00           O
ATOM    725  CB  ASN    46      34.202  58.431  40.958  1.00  0.00           C
ATOM    726  CG  ASN    46      33.077  58.614  39.962  1.00  0.00           C
ATOM    727  OD1 ASN    46      32.015  59.114  40.304  1.00  0.00           O
ATOM    728  ND2 ASN    46      33.270  58.241  38.720  1.00  0.00           N
ATOM    729  H   ASN    46      36.631  58.832  39.627  1.00  0.00           H
ATOM    730  HA  ASN    46      34.567  60.538  40.948  1.00  0.00           H
ATOM    731  HB2 ASN    46      34.742  57.509  40.741  1.00  0.00           H
ATOM    732  HB3 ASN    46      33.756  58.335  41.946  1.00  0.00           H
ATOM    733 HD21 ASN    46      32.500  58.398  38.080  1.00  0.00           H
ATOM    734 HD22 ASN    46      34.166  57.883  38.410  1.00  0.00           H
ATOM    735  N   HIS    47      35.745  60.512  43.177  1.00  0.00           N
ATOM    736  CA  HIS    47      36.612  60.734  44.350  1.00  0.00           C
ATOM    737  C   HIS    47      36.470  59.646  45.433  1.00  0.00           C
ATOM    738  O   HIS    47      35.956  59.886  46.531  1.00  0.00           O
ATOM    739  CB  HIS    47      36.461  62.169  44.889  1.00  0.00           C
ATOM    740  CG  HIS    47      37.653  62.592  45.718  1.00  0.00           C
ATOM    741  ND1 HIS    47      38.832  63.129  45.190  1.00  0.00           N
ATOM    742  CE1 HIS    47      39.682  63.246  46.225  1.00  0.00           C
ATOM    743  NE2 HIS    47      39.101  62.831  47.363  1.00  0.00           N
ATOM    744  CD2 HIS    47      37.823  62.401  47.061  1.00  0.00           C
ATOM    745  H   HIS    47      34.911  61.071  43.088  1.00  0.00           H
ATOM    746  HA  HIS    47      37.646  60.660  44.002  1.00  0.00           H
ATOM    747  HB2 HIS    47      36.393  62.858  44.044  1.00  0.00           H
ATOM    748  HB3 HIS    47      35.547  62.265  45.474  1.00  0.00           H
ATOM    749  HE1 HIS    47      40.698  63.617  46.158  1.00  0.00           H
ATOM    750  HE2 HIS    47      39.556  62.835  48.268  1.00  0.00           H
ATOM    751  HD2 HIS    47      37.108  61.947  47.735  1.00  0.00           H
ATOM    752  N   ILE    48      36.896  58.430  45.086  1.00  0.00           N
ATOM    753  CA  ILE    48      36.975  57.260  45.968  1.00  0.00           C
ATOM    754  C   ILE    48      38.216  57.357  46.882  1.00  0.00           C
ATOM    755  O   ILE    48      39.263  57.880  46.481  1.00  0.00           O
ATOM    756  CB  ILE    48      37.005  55.957  45.123  1.00  0.00           C
ATOM    757  CG2 ILE    48      36.941  54.696  46.007  1.00  0.00           C
ATOM    758  CG1 ILE    48      35.906  55.881  44.032  1.00  0.00           C
ATOM    759  CD1 ILE    48      34.465  56.061  44.527  1.00  0.00           C
ATOM    760  H   ILE    48      37.278  58.333  44.150  1.00  0.00           H
ATOM    761  HA  ILE    48      36.087  57.242  46.599  1.00  0.00           H
ATOM    762  HB  ILE    48      37.961  55.930  44.597  1.00  0.00           H
ATOM    763 HG21 ILE    48      37.856  54.592  46.589  1.00  0.00           H
ATOM    764 HG22 ILE    48      36.086  54.743  46.682  1.00  0.00           H
ATOM    765 HG23 ILE    48      36.852  53.805  45.384  1.00  0.00           H
ATOM    766 HG12 ILE    48      36.102  56.637  43.274  1.00  0.00           H
ATOM    767 HG13 ILE    48      35.979  54.915  43.531  1.00  0.00           H
ATOM    768 HD11 ILE    48      34.227  55.319  45.290  1.00  0.00           H
ATOM    769 HD12 ILE    48      34.332  57.063  44.931  1.00  0.00           H
ATOM    770 HD13 ILE    48      33.781  55.935  43.688  1.00  0.00           H
ATOM    771  N   ARG    49      38.126  56.793  48.093  1.00  0.00           N
ATOM    772  CA  ARG    49      39.257  56.469  48.984  1.00  0.00           C
ATOM    773  C   ARG    49      39.036  55.154  49.727  1.00  0.00           C
ATOM    774  O   ARG    49      37.894  54.771  49.991  1.00  0.00           O
ATOM    775  CB  ARG    49      39.493  57.601  50.003  1.00  0.00           C
ATOM    776  CG  ARG    49      40.104  58.883  49.424  1.00  0.00           C
ATOM    777  CD  ARG    49      41.483  58.611  48.813  1.00  0.00           C
ATOM    778  NE  ARG    49      42.162  59.854  48.440  1.00  0.00           N
ATOM    779  CZ  ARG    49      42.090  60.473  47.278  1.00  0.00           C
ATOM    780  NH1 ARG    49      41.268  60.130  46.324  1.00  0.00           N
ATOM    781  NH2 ARG    49      42.852  61.496  47.055  1.00  0.00           N
ATOM    782  H   ARG    49      37.204  56.498  48.396  1.00  0.00           H
ATOM    783  HA  ARG    49      40.155  56.323  48.382  1.00  0.00           H
ATOM    784  HB2 ARG    49      38.548  57.848  50.481  1.00  0.00           H
ATOM    785  HB3 ARG    49      40.165  57.241  50.785  1.00  0.00           H
ATOM    786  HG2 ARG    49      39.439  59.312  48.676  1.00  0.00           H
ATOM    787  HG3 ARG    49      40.214  59.606  50.234  1.00  0.00           H
ATOM    788  HD2 ARG    49      42.096  58.096  49.554  1.00  0.00           H
ATOM    789  HD3 ARG    49      41.395  57.964  47.938  1.00  0.00           H
ATOM    790  HE  ARG    49      42.837  60.212  49.109  1.00  0.00           H
ATOM    791 HH11 ARG    49      40.676  59.312  46.429  1.00  0.00           H
ATOM    792 HH12 ARG    49      41.278  60.655  45.465  1.00  0.00           H
ATOM    793 HH21 ARG    49      43.476  61.855  47.766  1.00  0.00           H
ATOM    794 HH22 ARG    49      42.826  61.928  46.140  1.00  0.00           H
ATOM    795  N   LEU    50      40.136  54.498  50.089  1.00  0.00           N
ATOM    796  CA  LEU    50      40.174  53.337  50.981  1.00  0.00           C
ATOM    797  C   LEU    50      40.692  53.740  52.368  1.00  0.00           C
ATOM    798  O   LEU    50      41.637  54.524  52.473  1.00  0.00           O
ATOM    799  CB  LEU    50      41.057  52.221  50.390  1.00  0.00           C
ATOM    800  CG  LEU    50      40.807  51.845  48.917  1.00  0.00           C
ATOM    801  CD1 LEU    50      41.697  50.651  48.564  1.00  0.00           C
ATOM    802  CD2 LEU    50      39.351  51.472  48.640  1.00  0.00           C
ATOM    803  H   LEU    50      41.031  54.915  49.848  1.00  0.00           H
ATOM    804  HA  LEU    50      39.164  52.942  51.100  1.00  0.00           H
ATOM    805  HB2 LEU    50      42.099  52.526  50.482  1.00  0.00           H
ATOM    806  HB3 LEU    50      40.922  51.330  51.006  1.00  0.00           H
ATOM    807  HG  LEU    50      41.084  52.680  48.274  1.00  0.00           H
ATOM    808 HD11 LEU    50      41.448  49.799  49.197  1.00  0.00           H
ATOM    809 HD12 LEU    50      41.551  50.374  47.522  1.00  0.00           H
ATOM    810 HD13 LEU    50      42.743  50.914  48.720  1.00  0.00           H
ATOM    811 HD21 LEU    50      39.028  50.685  49.319  1.00  0.00           H
ATOM    812 HD22 LEU    50      38.711  52.342  48.775  1.00  0.00           H
ATOM    813 HD23 LEU    50      39.250  51.137  47.608  1.00  0.00           H
ATOM    814  N   ALA    51      40.134  53.160  53.430  1.00  0.00           N
ATOM    815  CA  ALA    51      40.592  53.385  54.801  1.00  0.00           C
ATOM    816  C   ALA    51      40.578  52.087  55.621  1.00  0.00           C
ATOM    817  O   ALA    51      39.567  51.396  55.660  1.00  0.00           O
ATOM    818  CB  ALA    51      39.713  54.469  55.438  1.00  0.00           C
ATOM    819  H   ALA    51      39.319  52.568  53.289  1.00  0.00           H
ATOM    820  HA  ALA    51      41.618  53.753  54.784  1.00  0.00           H
ATOM    821  HB1 ALA    51      39.805  55.400  54.878  1.00  0.00           H
ATOM    822  HB2 ALA    51      38.669  54.153  55.431  1.00  0.00           H
ATOM    823  HB3 ALA    51      40.026  54.642  56.466  1.00  0.00           H
ATOM    824  N   VAL    52      41.674  51.747  56.304  1.00  0.00           N
ATOM    825  CA  VAL    52      41.699  50.606  57.236  1.00  0.00           C
ATOM    826  C   VAL    52      41.185  51.051  58.604  1.00  0.00           C
ATOM    827  O   VAL    52      41.613  52.091  59.095  1.00  0.00           O
ATOM    828  CB  VAL    52      43.099  49.969  57.318  1.00  0.00           C
ATOM    829  CG1 VAL    52      43.136  48.777  58.283  1.00  0.00           C
ATOM    830  CG2 VAL    52      43.538  49.464  55.936  1.00  0.00           C
ATOM    831  H   VAL    52      42.476  52.360  56.293  1.00  0.00           H
ATOM    832  HA  VAL    52      41.023  49.835  56.867  1.00  0.00           H
ATOM    833  HB  VAL    52      43.815  50.717  57.659  1.00  0.00           H
ATOM    834 HG11 VAL    52      42.401  48.028  57.984  1.00  0.00           H
ATOM    835 HG12 VAL    52      44.129  48.328  58.276  1.00  0.00           H
ATOM    836 HG13 VAL    52      42.919  49.106  59.298  1.00  0.00           H
ATOM    837 HG21 VAL    52      42.803  48.757  55.548  1.00  0.00           H
ATOM    838 HG22 VAL    52      43.637  50.297  55.242  1.00  0.00           H
ATOM    839 HG23 VAL    52      44.505  48.969  56.015  1.00  0.00           H
ATOM    840  N   VAL    53      40.295  50.276  59.231  1.00  0.00           N
ATOM    841  CA  VAL    53      39.871  50.491  60.636  1.00  0.00           C
ATOM    842  C   VAL    53      40.358  49.393  61.578  1.00  0.00           C
ATOM    843  O   VAL    53      40.730  49.683  62.710  1.00  0.00           O
ATOM    844  CB  VAL    53      38.346  50.666  60.771  1.00  0.00           C
ATOM    845  CG1 VAL    53      37.906  52.003  60.166  1.00  0.00           C
ATOM    846  CG2 VAL    53      37.539  49.532  60.129  1.00  0.00           C
ATOM    847  H   VAL    53      39.909  49.483  58.722  1.00  0.00           H
ATOM    848  HA  VAL    53      40.320  51.409  61.017  1.00  0.00           H
ATOM    849  HB  VAL    53      38.100  50.691  61.833  1.00  0.00           H
ATOM    850 HG11 VAL    53      38.418  52.814  60.684  1.00  0.00           H
ATOM    851 HG12 VAL    53      38.152  52.037  59.106  1.00  0.00           H
ATOM    852 HG13 VAL    53      36.830  52.122  60.295  1.00  0.00           H
ATOM    853 HG21 VAL    53      37.636  49.559  59.045  1.00  0.00           H
ATOM    854 HG22 VAL    53      37.854  48.562  60.509  1.00  0.00           H
ATOM    855 HG23 VAL    53      36.492  49.662  60.385  1.00  0.00           H
ATOM    856  N   LYS    54      40.434  48.142  61.109  1.00  0.00           N
ATOM    857  CA  LYS    54      40.942  47.008  61.891  1.00  0.00           C
ATOM    858  C   LYS    54      41.791  46.090  61.017  1.00  0.00           C
ATOM    859  O   LYS    54      41.523  45.911  59.830  1.00  0.00           O
ATOM    860  CB  LYS    54      39.772  46.286  62.599  1.00  0.00           C
ATOM    861  CG  LYS    54      40.240  45.351  63.736  1.00  0.00           C
ATOM    862  CD  LYS    54      39.101  44.502  64.323  1.00  0.00           C
ATOM    863  CE  LYS    54      39.574  43.679  65.535  1.00  0.00           C
ATOM    864  NZ  LYS    54      39.480  44.443  66.802  1.00  0.00           N
ATOM    865  H   LYS    54      40.139  47.970  60.156  1.00  0.00           H
ATOM    866  HA  LYS    54      41.597  47.409  62.666  1.00  0.00           H
ATOM    867  HB2 LYS    54      39.109  47.036  63.041  1.00  0.00           H
ATOM    868  HB3 LYS    54      39.201  45.724  61.860  1.00  0.00           H
ATOM    869  HG2 LYS    54      40.997  44.664  63.363  1.00  0.00           H
ATOM    870  HG3 LYS    54      40.684  45.958  64.526  1.00  0.00           H
ATOM    871  HD2 LYS    54      38.262  45.139  64.602  1.00  0.00           H
ATOM    872  HD3 LYS    54      38.755  43.816  63.552  1.00  0.00           H
ATOM    873  HE2 LYS    54      38.951  42.786  65.624  1.00  0.00           H
ATOM    874  HE3 LYS    54      40.606  43.359  65.363  1.00  0.00           H
ATOM    875  HZ1 LYS    54      38.518  44.736  66.988  1.00  0.00           H
ATOM    876  HZ2 LYS    54      39.837  43.949  67.605  1.00  0.00           H
ATOM    877  HZ3 LYS    54      39.902  45.372  66.729  1.00  0.00           H
ATOM    878  N   VAL    55      42.804  45.483  61.628  1.00  0.00           N
ATOM    879  CA  VAL    55      43.574  44.364  61.069  1.00  0.00           C
ATOM    880  C   VAL    55      43.433  43.173  62.017  1.00  0.00           C
ATOM    881  O   VAL    55      43.498  43.345  63.234  1.00  0.00           O
ATOM    882  CB  VAL    55      45.053  44.752  60.847  1.00  0.00           C
ATOM    883  CG1 VAL    55      45.858  43.596  60.238  1.00  0.00           C
ATOM    884  CG2 VAL    55      45.184  45.958  59.904  1.00  0.00           C
ATOM    885  H   VAL    55      42.940  45.676  62.609  1.00  0.00           H
ATOM    886  HA  VAL    55      43.155  44.088  60.101  1.00  0.00           H
ATOM    887  HB  VAL    55      45.504  45.018  61.805  1.00  0.00           H
ATOM    888 HG11 VAL    55      45.900  42.758  60.934  1.00  0.00           H
ATOM    889 HG12 VAL    55      45.397  43.266  59.306  1.00  0.00           H
ATOM    890 HG13 VAL    55      46.880  43.919  60.042  1.00  0.00           H
ATOM    891 HG21 VAL    55      46.235  46.179  59.725  1.00  0.00           H
ATOM    892 HG22 VAL    55      44.693  45.750  58.955  1.00  0.00           H
ATOM    893 HG23 VAL    55      44.728  46.836  60.355  1.00  0.00           H
ATOM    894  N   VAL    56      43.230  41.970  61.482  1.00  0.00           N
ATOM    895  CA  VAL    56      43.136  40.717  62.248  1.00  0.00           C
ATOM    896  C   VAL    56      44.131  39.697  61.688  1.00  0.00           C
ATOM    897  O   VAL    56      44.196  39.495  60.478  1.00  0.00           O
ATOM    898  CB  VAL    56      41.693  40.169  62.252  1.00  0.00           C
ATOM    899  CG1 VAL    56      41.587  38.761  62.853  1.00  0.00           C
ATOM    900  CG2 VAL    56      40.767  41.084  63.068  1.00  0.00           C
ATOM    901  H   VAL    56      43.130  41.912  60.470  1.00  0.00           H
ATOM    902  HA  VAL    56      43.416  40.912  63.280  1.00  0.00           H
ATOM    903  HB  VAL    56      41.327  40.129  61.227  1.00  0.00           H
ATOM    904 HG11 VAL    56      42.117  38.041  62.228  1.00  0.00           H
ATOM    905 HG12 VAL    56      42.004  38.744  63.861  1.00  0.00           H
ATOM    906 HG13 VAL    56      40.542  38.452  62.896  1.00  0.00           H
ATOM    907 HG21 VAL    56      41.092  41.109  64.109  1.00  0.00           H
ATOM    908 HG22 VAL    56      40.791  42.097  62.665  1.00  0.00           H
ATOM    909 HG23 VAL    56      39.743  40.714  63.013  1.00  0.00           H
ATOM    910  N   VAL    57      44.885  39.045  62.577  1.00  0.00           N
ATOM    911  CA  VAL    57      45.793  37.936  62.240  1.00  0.00           C
ATOM    912  C   VAL    57      45.355  36.692  63.007  1.00  0.00           C
ATOM    913  O   VAL    57      45.259  36.742  64.235  1.00  0.00           O
ATOM    914  CB  VAL    57      47.267  38.295  62.493  1.00  0.00           C
ATOM    915  CG1 VAL    57      48.198  37.145  62.088  1.00  0.00           C
ATOM    916  CG2 VAL    57      47.688  39.547  61.709  1.00  0.00           C
ATOM    917  H   VAL    57      44.761  39.245  63.557  1.00  0.00           H
ATOM    918  HA  VAL    57      45.701  37.719  61.183  1.00  0.00           H
ATOM    919  HB  VAL    57      47.405  38.493  63.556  1.00  0.00           H
ATOM    920 HG11 VAL    57      49.237  37.433  62.246  1.00  0.00           H
ATOM    921 HG12 VAL    57      47.995  36.259  62.692  1.00  0.00           H
ATOM    922 HG13 VAL    57      48.047  36.898  61.036  1.00  0.00           H
ATOM    923 HG21 VAL    57      47.512  39.390  60.644  1.00  0.00           H
ATOM    924 HG22 VAL    57      47.112  40.410  62.043  1.00  0.00           H
ATOM    925 HG23 VAL    57      48.744  39.752  61.879  1.00  0.00           H
ATOM    926  N   LEU    58      45.050  35.606  62.294  1.00  0.00           N
ATOM    927  CA  LEU    58      44.590  34.355  62.904  1.00  0.00           C
ATOM    928  C   LEU    58      45.745  33.573  63.556  1.00  0.00           C
ATOM    929  O   LEU    58      46.887  33.615  63.104  1.00  0.00           O
ATOM    930  CB  LEU    58      43.851  33.481  61.866  1.00  0.00           C
ATOM    931  CG  LEU    58      42.652  34.156  61.174  1.00  0.00           C
ATOM    932  CD1 LEU    58      41.973  33.158  60.233  1.00  0.00           C
ATOM    933  CD2 LEU    58      41.588  34.646  62.162  1.00  0.00           C
ATOM    934  H   LEU    58      45.178  35.638  61.286  1.00  0.00           H
ATOM    935  HA  LEU    58      43.886  34.600  63.705  1.00  0.00           H
ATOM    936  HB2 LEU    58      44.569  33.176  61.102  1.00  0.00           H
ATOM    937  HB3 LEU    58      43.495  32.577  62.373  1.00  0.00           H
ATOM    938  HG  LEU    58      42.994  35.005  60.583  1.00  0.00           H
ATOM    939 HD11 LEU    58      42.690  32.787  59.503  1.00  0.00           H
ATOM    940 HD12 LEU    58      41.571  32.318  60.802  1.00  0.00           H
ATOM    941 HD13 LEU    58      41.159  33.652  59.705  1.00  0.00           H
ATOM    942 HD21 LEU    58      40.736  35.053  61.617  1.00  0.00           H
ATOM    943 HD22 LEU    58      41.245  33.818  62.786  1.00  0.00           H
ATOM    944 HD23 LEU    58      41.995  35.433  62.793  1.00  0.00           H
ATOM    945  N   GLY    59      45.435  32.825  64.620  1.00  0.00           N
ATOM    946  CA  GLY    59      46.358  31.876  65.240  1.00  0.00           C
ATOM    947  C   GLY    59      46.336  30.526  64.508  1.00  0.00           C
ATOM    948  O   GLY    59      45.269  30.065  64.118  1.00  0.00           O
ATOM    949  H   GLY    59      44.462  32.780  64.878  1.00  0.00           H
ATOM    950  HA2 GLY    59      47.374  32.275  65.210  1.00  0.00           H
ATOM    951  HA3 GLY    59      46.073  31.710  66.276  1.00  0.00           H
ATOM    952  N   ASP    60      47.473  29.834  64.417  1.00  0.00           N
ATOM    953  CA  ASP    60      47.546  28.452  63.900  1.00  0.00           C
ATOM    954  C   ASP    60      46.794  27.428  64.781  1.00  0.00           C
ATOM    955  O   ASP    60      46.583  26.284  64.368  1.00  0.00           O
ATOM    956  CB  ASP    60      49.015  28.023  63.715  1.00  0.00           C
ATOM    957  CG  ASP    60      49.875  28.261  64.953  1.00  0.00           C
ATOM    958  OD1 ASP    60      50.186  29.446  65.217  1.00  0.00           O
ATOM    959  OD2 ASP    60      50.237  27.272  65.623  1.00  0.00           O
ATOM    960  H   ASP    60      48.336  30.230  64.762  1.00  0.00           H
ATOM    961  HA  ASP    60      47.063  28.420  62.922  1.00  0.00           H
ATOM    962  HB2 ASP    60      49.059  26.970  63.427  1.00  0.00           H
ATOM    963  HB3 ASP    60      49.445  28.595  62.896  1.00  0.00           H
ATOM    964  N   LYS    61      46.358  27.854  65.976  1.00  0.00           N
ATOM    965  CA  LYS    61      45.492  27.115  66.906  1.00  0.00           C
ATOM    966  C   LYS    61      44.022  27.576  66.879  1.00  0.00           C
ATOM    967  O   LYS    61      43.218  27.056  67.651  1.00  0.00           O
ATOM    968  CB  LYS    61      46.136  27.193  68.309  1.00  0.00           C
ATOM    969  CG  LYS    61      45.749  26.038  69.259  1.00  0.00           C
ATOM    970  CD  LYS    61      46.485  26.099  70.610  1.00  0.00           C
ATOM    971  CE  LYS    61      46.062  27.330  71.420  1.00  0.00           C
ATOM    972  NZ  LYS    61      46.768  27.433  72.719  1.00  0.00           N
ATOM    973  H   LYS    61      46.626  28.789  66.225  1.00  0.00           H
ATOM    974  HA  LYS    61      45.479  26.068  66.589  1.00  0.00           H
ATOM    975  HB2 LYS    61      47.222  27.163  68.195  1.00  0.00           H
ATOM    976  HB3 LYS    61      45.869  28.149  68.759  1.00  0.00           H
ATOM    977  HG2 LYS    61      44.677  26.055  69.447  1.00  0.00           H
ATOM    978  HG3 LYS    61      45.991  25.092  68.772  1.00  0.00           H
ATOM    979  HD2 LYS    61      46.247  25.198  71.173  1.00  0.00           H
ATOM    980  HD3 LYS    61      47.562  26.121  70.431  1.00  0.00           H
ATOM    981  HE2 LYS    61      46.270  28.228  70.832  1.00  0.00           H
ATOM    982  HE3 LYS    61      44.983  27.289  71.591  1.00  0.00           H
ATOM    983  HZ1 LYS    61      46.543  26.671  73.353  1.00  0.00           H
ATOM    984  HZ2 LYS    61      47.779  27.410  72.610  1.00  0.00           H
ATOM    985  HZ3 LYS    61      46.505  28.308  73.171  1.00  0.00           H
ATOM    986  N   ASP    62      43.661  28.561  66.045  1.00  0.00           N
ATOM    987  CA  ASP    62      42.253  28.899  65.779  1.00  0.00           C
ATOM    988  C   ASP    62      41.617  27.923  64.768  1.00  0.00           C
ATOM    989  O   ASP    62      42.303  27.279  63.973  1.00  0.00           O
ATOM    990  CB  ASP    62      42.074  30.365  65.328  1.00  0.00           C
ATOM    991  CG  ASP    62      40.584  30.713  65.189  1.00  0.00           C
ATOM    992  OD1 ASP    62      40.174  31.202  64.115  1.00  0.00           O
ATOM    993  OD2 ASP    62      39.789  30.349  66.089  1.00  0.00           O
ATOM    994  H   ASP    62      44.335  28.881  65.362  1.00  0.00           H
ATOM    995  HA  ASP    62      41.701  28.790  66.715  1.00  0.00           H
ATOM    996  HB2 ASP    62      42.527  31.026  66.069  1.00  0.00           H
ATOM    997  HB3 ASP    62      42.579  30.517  64.372  1.00  0.00           H
ATOM    998  N   LYS    63      40.284  27.840  64.792  1.00  0.00           N
ATOM    999  CA  LYS    63      39.463  27.111  63.817  1.00  0.00           C
ATOM   1000  C   LYS    63      38.105  27.793  63.575  1.00  0.00           C
ATOM   1001  O   LYS    63      37.087  27.126  63.417  1.00  0.00           O
ATOM   1002  CB  LYS    63      39.391  25.614  64.186  1.00  0.00           C
ATOM   1003  CG  LYS    63      38.839  25.294  65.589  1.00  0.00           C
ATOM   1004  CD  LYS    63      38.946  23.784  65.849  1.00  0.00           C
ATOM   1005  CE  LYS    63      38.413  23.379  67.231  1.00  0.00           C
ATOM   1006  NZ  LYS    63      38.675  21.944  67.509  1.00  0.00           N
ATOM   1007  H   LYS    63      39.814  28.439  65.466  1.00  0.00           H
ATOM   1008  HA  LYS    63      39.976  27.167  62.856  1.00  0.00           H
ATOM   1009  HB2 LYS    63      38.786  25.096  63.440  1.00  0.00           H
ATOM   1010  HB3 LYS    63      40.401  25.208  64.118  1.00  0.00           H
ATOM   1011  HG2 LYS    63      39.416  25.823  66.348  1.00  0.00           H
ATOM   1012  HG3 LYS    63      37.794  25.603  65.656  1.00  0.00           H
ATOM   1013  HD2 LYS    63      38.375  23.261  65.083  1.00  0.00           H
ATOM   1014  HD3 LYS    63      39.993  23.486  65.771  1.00  0.00           H
ATOM   1015  HE2 LYS    63      38.898  23.995  67.994  1.00  0.00           H
ATOM   1016  HE3 LYS    63      37.337  23.575  67.265  1.00  0.00           H
ATOM   1017  HZ1 LYS    63      38.287  21.343  66.778  1.00  0.00           H
ATOM   1018  HZ2 LYS    63      39.674  21.756  67.537  1.00  0.00           H
ATOM   1019  HZ3 LYS    63      38.293  21.654  68.409  1.00  0.00           H
ATOM   1020  N   SER    64      38.068  29.130  63.590  1.00  0.00           N
ATOM   1021  CA  SER    64      36.842  29.907  63.325  1.00  0.00           C
ATOM   1022  C   SER    64      36.490  30.025  61.833  1.00  0.00           C
ATOM   1023  O   SER    64      35.310  30.138  61.495  1.00  0.00           O
ATOM   1024  CB  SER    64      36.956  31.307  63.948  1.00  0.00           C
ATOM   1025  OG  SER    64      37.921  32.109  63.291  1.00  0.00           O
ATOM   1026  H   SER    64      38.920  29.647  63.787  1.00  0.00           H
ATOM   1027  HA  SER    64      36.003  29.406  63.809  1.00  0.00           H
ATOM   1028  HB2 SER    64      35.984  31.800  63.875  1.00  0.00           H
ATOM   1029  HB3 SER    64      37.220  31.215  65.004  1.00  0.00           H
ATOM   1030  HG  SER    64      38.819  31.821  63.609  1.00  0.00           H
ATOM   1031  N   LEU    65      37.486  29.976  60.939  1.00  0.00           N
ATOM   1032  CA  LEU    65      37.346  30.226  59.500  1.00  0.00           C
ATOM   1033  C   LEU    65      37.957  29.084  58.672  1.00  0.00           C
ATOM   1034  O   LEU    65      39.177  28.946  58.598  1.00  0.00           O
ATOM   1035  CB  LEU    65      37.991  31.591  59.190  1.00  0.00           C
ATOM   1036  CG  LEU    65      38.018  31.992  57.704  1.00  0.00           C
ATOM   1037  CD1 LEU    65      36.629  32.000  57.063  1.00  0.00           C
ATOM   1038  CD2 LEU    65      38.603  33.398  57.588  1.00  0.00           C
ATOM   1039  H   LEU    65      38.426  29.893  61.299  1.00  0.00           H
ATOM   1040  HA  LEU    65      36.285  30.289  59.250  1.00  0.00           H
ATOM   1041  HB2 LEU    65      37.456  32.356  59.749  1.00  0.00           H
ATOM   1042  HB3 LEU    65      39.021  31.576  59.552  1.00  0.00           H
ATOM   1043  HG  LEU    65      38.652  31.304  57.146  1.00  0.00           H
ATOM   1044 HD11 LEU    65      36.710  32.339  56.031  1.00  0.00           H
ATOM   1045 HD12 LEU    65      36.214  30.995  57.056  1.00  0.00           H
ATOM   1046 HD13 LEU    65      35.968  32.663  57.619  1.00  0.00           H
ATOM   1047 HD21 LEU    65      38.017  34.103  58.179  1.00  0.00           H
ATOM   1048 HD22 LEU    65      39.631  33.393  57.947  1.00  0.00           H
ATOM   1049 HD23 LEU    65      38.607  33.709  56.548  1.00  0.00           H
ATOM   1050  N   GLU    66      37.119  28.265  58.024  1.00  0.00           N
ATOM   1051  CA  GLU    66      37.594  27.177  57.159  1.00  0.00           C
ATOM   1052  C   GLU    66      38.003  27.678  55.759  1.00  0.00           C
ATOM   1053  O   GLU    66      37.182  27.774  54.842  1.00  0.00           O
ATOM   1054  CB  GLU    66      36.604  25.989  57.155  1.00  0.00           C
ATOM   1055  CG  GLU    66      37.165  24.782  56.372  1.00  0.00           C
ATOM   1056  CD  GLU    66      36.575  23.408  56.755  1.00  0.00           C
ATOM   1057  OE1 GLU    66      35.490  23.320  57.377  1.00  0.00           O
ATOM   1058  OE2 GLU    66      37.203  22.384  56.388  1.00  0.00           O
ATOM   1059  H   GLU    66      36.126  28.384  58.145  1.00  0.00           H
ATOM   1060  HA  GLU    66      38.505  26.783  57.612  1.00  0.00           H
ATOM   1061  HB2 GLU    66      36.444  25.692  58.193  1.00  0.00           H
ATOM   1062  HB3 GLU    66      35.647  26.293  56.732  1.00  0.00           H
ATOM   1063  HG2 GLU    66      37.009  24.953  55.305  1.00  0.00           H
ATOM   1064  HG3 GLU    66      38.244  24.737  56.543  1.00  0.00           H
ATOM   1065  N   VAL    67      39.290  28.011  55.615  1.00  0.00           N
ATOM   1066  CA  VAL    67      39.958  28.289  54.331  1.00  0.00           C
ATOM   1067  C   VAL    67      40.127  26.995  53.521  1.00  0.00           C
ATOM   1068  O   VAL    67      40.424  25.938  54.076  1.00  0.00           O
ATOM   1069  CB  VAL    67      41.317  28.992  54.553  1.00  0.00           C
ATOM   1070  CG1 VAL    67      42.058  29.297  53.243  1.00  0.00           C
ATOM   1071  CG2 VAL    67      41.130  30.320  55.301  1.00  0.00           C
ATOM   1072  H   VAL    67      39.868  27.994  56.444  1.00  0.00           H
ATOM   1073  HA  VAL    67      39.323  28.959  53.754  1.00  0.00           H
ATOM   1074  HB  VAL    67      41.952  28.344  55.160  1.00  0.00           H
ATOM   1075 HG11 VAL    67      41.430  29.891  52.580  1.00  0.00           H
ATOM   1076 HG12 VAL    67      42.974  29.853  53.456  1.00  0.00           H
ATOM   1077 HG13 VAL    67      42.347  28.373  52.743  1.00  0.00           H
ATOM   1078 HG21 VAL    67      42.094  30.819  55.413  1.00  0.00           H
ATOM   1079 HG22 VAL    67      40.453  30.967  54.746  1.00  0.00           H
ATOM   1080 HG23 VAL    67      40.726  30.141  56.297  1.00  0.00           H
ATOM   1081  N   SER    68      39.952  27.076  52.201  1.00  0.00           N
ATOM   1082  CA  SER    68      40.024  25.951  51.263  1.00  0.00           C
ATOM   1083  C   SER    68      40.567  26.369  49.890  1.00  0.00           C
ATOM   1084  O   SER    68      40.358  27.500  49.450  1.00  0.00           O
ATOM   1085  CB  SER    68      38.632  25.319  51.133  1.00  0.00           C
ATOM   1086  OG  SER    68      38.647  24.193  50.268  1.00  0.00           O
ATOM   1087  H   SER    68      39.707  27.981  51.811  1.00  0.00           H
ATOM   1088  HA  SER    68      40.697  25.197  51.675  1.00  0.00           H
ATOM   1089  HB2 SER    68      38.291  25.005  52.122  1.00  0.00           H
ATOM   1090  HB3 SER    68      37.935  26.063  50.743  1.00  0.00           H
ATOM   1091  HG  SER    68      37.757  23.812  50.266  1.00  0.00           H
ATOM   1092  N   LYS    69      41.202  25.426  49.175  1.00  0.00           N
ATOM   1093  CA  LYS    69      41.702  25.595  47.794  1.00  0.00           C
ATOM   1094  C   LYS    69      40.659  26.232  46.866  1.00  0.00           C
ATOM   1095  O   LYS    69      41.001  27.075  46.050  1.00  0.00           O
ATOM   1096  CB  LYS    69      42.097  24.216  47.207  1.00  0.00           C
ATOM   1097  CG  LYS    69      43.593  23.862  47.206  1.00  0.00           C
ATOM   1098  CD  LYS    69      44.245  23.701  48.584  1.00  0.00           C
ATOM   1099  CE  LYS    69      45.712  23.282  48.374  1.00  0.00           C
ATOM   1100  NZ  LYS    69      46.490  23.264  49.636  1.00  0.00           N
ATOM   1101  H   LYS    69      41.300  24.520  49.608  1.00  0.00           H
ATOM   1102  HA  LYS    69      42.571  26.261  47.783  1.00  0.00           H
ATOM   1103  HB2 LYS    69      41.539  23.422  47.706  1.00  0.00           H
ATOM   1104  HB3 LYS    69      41.796  24.190  46.158  1.00  0.00           H
ATOM   1105  HG2 LYS    69      43.709  22.921  46.665  1.00  0.00           H
ATOM   1106  HG3 LYS    69      44.132  24.626  46.649  1.00  0.00           H
ATOM   1107  HD2 LYS    69      44.195  24.655  49.107  1.00  0.00           H
ATOM   1108  HD3 LYS    69      43.718  22.941  49.163  1.00  0.00           H
ATOM   1109  HE2 LYS    69      45.740  22.298  47.894  1.00  0.00           H
ATOM   1110  HE3 LYS    69      46.172  24.007  47.695  1.00  0.00           H
ATOM   1111  HZ1 LYS    69      46.465  24.208  50.044  1.00  0.00           H
ATOM   1112  HZ2 LYS    69      46.101  22.652  50.334  1.00  0.00           H
ATOM   1113  HZ3 LYS    69      47.474  23.078  49.472  1.00  0.00           H
ATOM   1114  N   ASN    70      39.383  25.849  46.957  1.00  0.00           N
ATOM   1115  CA  ASN    70      38.350  26.445  46.109  1.00  0.00           C
ATOM   1116  C   ASN    70      38.010  27.880  46.567  1.00  0.00           C
ATOM   1117  O   ASN    70      37.452  28.080  47.650  1.00  0.00           O
ATOM   1118  CB  ASN    70      37.126  25.520  46.048  1.00  0.00           C
ATOM   1119  CG  ASN    70      36.061  26.092  45.131  1.00  0.00           C
ATOM   1120  OD1 ASN    70      35.164  26.797  45.571  1.00  0.00           O
ATOM   1121  ND2 ASN    70      36.160  25.848  43.844  1.00  0.00           N
ATOM   1122  H   ASN    70      39.126  25.198  47.682  1.00  0.00           H
ATOM   1123  HA  ASN    70      38.747  26.514  45.093  1.00  0.00           H
ATOM   1124  HB2 ASN    70      37.424  24.538  45.679  1.00  0.00           H
ATOM   1125  HB3 ASN    70      36.704  25.398  47.045  1.00  0.00           H
ATOM   1126 HD21 ASN    70      35.442  26.196  43.219  1.00  0.00           H
ATOM   1127 HD22 ASN    70      36.908  25.278  43.487  1.00  0.00           H
ATOM   1128  N   ALA    71      38.302  28.872  45.720  1.00  0.00           N
ATOM   1129  CA  ALA    71      38.173  30.295  46.044  1.00  0.00           C
ATOM   1130  C   ALA    71      36.735  30.690  46.433  1.00  0.00           C
ATOM   1131  O   ALA    71      36.530  31.374  47.437  1.00  0.00           O
ATOM   1132  CB  ALA    71      38.672  31.108  44.842  1.00  0.00           C
ATOM   1133  H   ALA    71      38.753  28.630  44.842  1.00  0.00           H
ATOM   1134  HA  ALA    71      38.817  30.517  46.897  1.00  0.00           H
ATOM   1135  HB1 ALA    71      38.039  30.928  43.972  1.00  0.00           H
ATOM   1136  HB2 ALA    71      38.650  32.172  45.084  1.00  0.00           H
ATOM   1137  HB3 ALA    71      39.696  30.825  44.598  1.00  0.00           H
ATOM   1138  N   ALA    72      35.731  30.203  45.694  1.00  0.00           N
ATOM   1139  CA  ALA    72      34.318  30.467  45.977  1.00  0.00           C
ATOM   1140  C   ALA    72      33.862  29.869  47.322  1.00  0.00           C
ATOM   1141  O   ALA    72      33.091  30.496  48.052  1.00  0.00           O
ATOM   1142  CB  ALA    72      33.482  29.928  44.810  1.00  0.00           C
ATOM   1143  H   ALA    72      35.960  29.628  44.899  1.00  0.00           H
ATOM   1144  HA  ALA    72      34.172  31.547  46.033  1.00  0.00           H
ATOM   1145  HB1 ALA    72      33.596  28.847  44.740  1.00  0.00           H
ATOM   1146  HB2 ALA    72      32.430  30.165  44.976  1.00  0.00           H
ATOM   1147  HB3 ALA    72      33.804  30.392  43.877  1.00  0.00           H
ATOM   1148  N   THR    73      34.375  28.687  47.682  1.00  0.00           N
ATOM   1149  CA  THR    73      34.117  28.042  48.981  1.00  0.00           C
ATOM   1150  C   THR    73      34.714  28.858  50.131  1.00  0.00           C
ATOM   1151  O   THR    73      34.019  29.131  51.112  1.00  0.00           O
ATOM   1152  CB  THR    73      34.648  26.599  48.988  1.00  0.00           C
ATOM   1153  CG2 THR    73      34.376  25.865  50.301  1.00  0.00           C
ATOM   1154  OG1 THR    73      34.011  25.860  47.968  1.00  0.00           O
ATOM   1155  H   THR    73      34.994  28.224  47.028  1.00  0.00           H
ATOM   1156  HA  THR    73      33.040  27.998  49.142  1.00  0.00           H
ATOM   1157  HB  THR    73      35.722  26.603  48.809  1.00  0.00           H
ATOM   1158 HG21 THR    73      33.312  25.904  50.536  1.00  0.00           H
ATOM   1159 HG22 THR    73      34.682  24.823  50.204  1.00  0.00           H
ATOM   1160 HG23 THR    73      34.943  26.320  51.113  1.00  0.00           H
ATOM   1161  HG1 THR    73      34.277  26.236  47.113  1.00  0.00           H
ATOM   1162  N   THR    74      35.957  29.334  49.988  1.00  0.00           N
ATOM   1163  CA  THR    74      36.576  30.233  50.980  1.00  0.00           C
ATOM   1164  C   THR    74      35.820  31.556  51.096  1.00  0.00           C
ATOM   1165  O   THR    74      35.559  31.996  52.213  1.00  0.00           O
ATOM   1166  CB  THR    74      38.063  30.468  50.687  1.00  0.00           C
ATOM   1167  CG2 THR    74      38.725  31.387  51.714  1.00  0.00           C
ATOM   1168  OG1 THR    74      38.722  29.237  50.816  1.00  0.00           O
ATOM   1169  H   THR    74      36.497  29.066  49.171  1.00  0.00           H
ATOM   1170  HA  THR    74      36.515  29.751  51.957  1.00  0.00           H
ATOM   1171  HB  THR    74      38.199  30.869  49.682  1.00  0.00           H
ATOM   1172 HG21 THR    74      38.575  30.994  52.720  1.00  0.00           H
ATOM   1173 HG22 THR    74      39.794  31.452  51.510  1.00  0.00           H
ATOM   1174 HG23 THR    74      38.297  32.386  51.658  1.00  0.00           H
ATOM   1175  HG1 THR    74      39.129  28.988  49.970  1.00  0.00           H
ATOM   1176  N   LEU    75      35.388  32.164  49.982  1.00  0.00           N
ATOM   1177  CA  LEU    75      34.574  33.385  50.014  1.00  0.00           C
ATOM   1178  C   LEU    75      33.222  33.166  50.723  1.00  0.00           C
ATOM   1179  O   LEU    75      32.814  34.005  51.525  1.00  0.00           O
ATOM   1180  CB  LEU    75      34.402  33.929  48.583  1.00  0.00           C
ATOM   1181  CG  LEU    75      33.597  35.242  48.499  1.00  0.00           C
ATOM   1182  CD1 LEU    75      34.258  36.389  49.266  1.00  0.00           C
ATOM   1183  CD2 LEU    75      33.459  35.677  47.043  1.00  0.00           C
ATOM   1184  H   LEU    75      35.663  31.787  49.080  1.00  0.00           H
ATOM   1185  HA  LEU    75      35.125  34.125  50.596  1.00  0.00           H
ATOM   1186  HB2 LEU    75      35.388  34.094  48.146  1.00  0.00           H
ATOM   1187  HB3 LEU    75      33.894  33.174  47.981  1.00  0.00           H
ATOM   1188  HG  LEU    75      32.595  35.080  48.897  1.00  0.00           H
ATOM   1189 HD11 LEU    75      33.676  37.300  49.120  1.00  0.00           H
ATOM   1190 HD12 LEU    75      34.282  36.170  50.332  1.00  0.00           H
ATOM   1191 HD13 LEU    75      35.271  36.555  48.898  1.00  0.00           H
ATOM   1192 HD21 LEU    75      32.839  36.573  46.980  1.00  0.00           H
ATOM   1193 HD22 LEU    75      34.445  35.901  46.636  1.00  0.00           H
ATOM   1194 HD23 LEU    75      32.996  34.883  46.457  1.00  0.00           H
ATOM   1195  N   LYS    76      32.546  32.029  50.493  1.00  0.00           N
ATOM   1196  CA  LYS    76      31.299  31.665  51.194  1.00  0.00           C
ATOM   1197  C   LYS    76      31.510  31.560  52.712  1.00  0.00           C
ATOM   1198  O   LYS    76      30.735  32.146  53.472  1.00  0.00           O
ATOM   1199  CB  LYS    76      30.725  30.371  50.585  1.00  0.00           C
ATOM   1200  CG  LYS    76      29.362  29.968  51.181  1.00  0.00           C
ATOM   1201  CD  LYS    76      28.854  28.659  50.553  1.00  0.00           C
ATOM   1202  CE  LYS    76      27.616  28.095  51.268  1.00  0.00           C
ATOM   1203  NZ  LYS    76      26.361  28.806  50.922  1.00  0.00           N
ATOM   1204  H   LYS    76      32.925  31.386  49.802  1.00  0.00           H
ATOM   1205  HA  LYS    76      30.576  32.467  51.045  1.00  0.00           H
ATOM   1206  HB2 LYS    76      30.606  30.510  49.510  1.00  0.00           H
ATOM   1207  HB3 LYS    76      31.434  29.557  50.744  1.00  0.00           H
ATOM   1208  HG2 LYS    76      29.465  29.819  52.256  1.00  0.00           H
ATOM   1209  HG3 LYS    76      28.636  30.762  51.002  1.00  0.00           H
ATOM   1210  HD2 LYS    76      28.637  28.809  49.494  1.00  0.00           H
ATOM   1211  HD3 LYS    76      29.646  27.911  50.632  1.00  0.00           H
ATOM   1212  HE2 LYS    76      27.507  27.045  50.981  1.00  0.00           H
ATOM   1213  HE3 LYS    76      27.779  28.126  52.349  1.00  0.00           H
ATOM   1214  HZ1 LYS    76      26.162  28.746  49.926  1.00  0.00           H
ATOM   1215  HZ2 LYS    76      25.576  28.380  51.410  1.00  0.00           H
ATOM   1216  HZ3 LYS    76      26.352  29.787  51.196  1.00  0.00           H
ATOM   1217  N   ASN    77      32.567  30.873  53.154  1.00  0.00           N
ATOM   1218  CA  ASN    77      32.916  30.777  54.575  1.00  0.00           C
ATOM   1219  C   ASN    77      33.319  32.138  55.173  1.00  0.00           C
ATOM   1220  O   ASN    77      32.844  32.500  56.251  1.00  0.00           O
ATOM   1221  CB  ASN    77      34.020  29.717  54.773  1.00  0.00           C
ATOM   1222  CG  ASN    77      33.523  28.283  54.668  1.00  0.00           C
ATOM   1223  OD1 ASN    77      32.351  27.977  54.840  1.00  0.00           O
ATOM   1224  ND2 ASN    77      34.406  27.343  54.434  1.00  0.00           N
ATOM   1225  H   ASN    77      33.151  30.399  52.473  1.00  0.00           H
ATOM   1226  HA  ASN    77      32.032  30.456  55.130  1.00  0.00           H
ATOM   1227  HB2 ASN    77      34.820  29.875  54.049  1.00  0.00           H
ATOM   1228  HB3 ASN    77      34.448  29.827  55.769  1.00  0.00           H
ATOM   1229 HD21 ASN    77      34.081  26.396  54.422  1.00  0.00           H
ATOM   1230 HD22 ASN    77      35.400  27.565  54.401  1.00  0.00           H
ATOM   1231  N   PHE    78      34.141  32.921  54.469  1.00  0.00           N
ATOM   1232  CA  PHE    78      34.591  34.235  54.935  1.00  0.00           C
ATOM   1233  C   PHE    78      33.445  35.241  55.050  1.00  0.00           C
ATOM   1234  O   PHE    78      33.385  35.962  56.043  1.00  0.00           O
ATOM   1235  CB  PHE    78      35.718  34.755  54.031  1.00  0.00           C
ATOM   1236  CG  PHE    78      36.293  36.085  54.486  1.00  0.00           C
ATOM   1237  CD1 PHE    78      36.744  36.244  55.813  1.00  0.00           C
ATOM   1238  CE1 PHE    78      37.269  37.475  56.242  1.00  0.00           C
ATOM   1239  CZ  PHE    78      37.346  38.555  55.346  1.00  0.00           C
ATOM   1240  CE2 PHE    78      36.896  38.400  54.023  1.00  0.00           C
ATOM   1241  CD2 PHE    78      36.369  37.170  53.593  1.00  0.00           C
ATOM   1242  H   PHE    78      34.519  32.571  53.594  1.00  0.00           H
ATOM   1243  HA  PHE    78      34.996  34.110  55.939  1.00  0.00           H
ATOM   1244  HB2 PHE    78      36.527  34.021  54.015  1.00  0.00           H
ATOM   1245  HB3 PHE    78      35.336  34.856  53.013  1.00  0.00           H
ATOM   1246  HD1 PHE    78      36.698  35.424  56.513  1.00  0.00           H
ATOM   1247  HE1 PHE    78      37.618  37.587  57.258  1.00  0.00           H
ATOM   1248  HZ  PHE    78      37.773  39.496  55.662  1.00  0.00           H
ATOM   1249  HE2 PHE    78      36.975  39.215  53.320  1.00  0.00           H
ATOM   1250  HD2 PHE    78      36.044  37.056  52.569  1.00  0.00           H
ATOM   1251  N   CYS    79      32.480  35.241  54.125  1.00  0.00           N
ATOM   1252  CA  CYS    79      31.297  36.084  54.263  1.00  0.00           C
ATOM   1253  C   CYS    79      30.454  35.722  55.496  1.00  0.00           C
ATOM   1254  O   CYS    79      30.038  36.627  56.217  1.00  0.00           O
ATOM   1255  CB  CYS    79      30.470  36.073  52.977  1.00  0.00           C
ATOM   1256  SG  CYS    79      31.196  37.011  51.609  1.00  0.00           S
ATOM   1257  H   CYS    79      32.592  34.680  53.287  1.00  0.00           H
ATOM   1258  HA  CYS    79      31.635  37.102  54.445  1.00  0.00           H
ATOM   1259  HB2 CYS    79      30.299  35.045  52.659  1.00  0.00           H
ATOM   1260  HB3 CYS    79      29.501  36.524  53.195  1.00  0.00           H
ATOM   1261  N   LYS    80      30.265  34.430  55.813  1.00  0.00           N
ATOM   1262  CA  LYS    80      29.585  34.007  57.055  1.00  0.00           C
ATOM   1263  C   LYS    80      30.349  34.465  58.312  1.00  0.00           C
ATOM   1264  O   LYS    80      29.728  34.929  59.264  1.00  0.00           O
ATOM   1265  CB  LYS    80      29.394  32.475  57.027  1.00  0.00           C
ATOM   1266  CG  LYS    80      28.525  31.952  58.188  1.00  0.00           C
ATOM   1267  CD  LYS    80      28.385  30.420  58.159  1.00  0.00           C
ATOM   1268  CE  LYS    80      27.521  29.930  59.332  1.00  0.00           C
ATOM   1269  NZ  LYS    80      27.459  28.449  59.386  1.00  0.00           N
ATOM   1270  H   LYS    80      30.654  33.724  55.195  1.00  0.00           H
ATOM   1271  HA  LYS    80      28.607  34.494  57.096  1.00  0.00           H
ATOM   1272  HB2 LYS    80      28.923  32.191  56.083  1.00  0.00           H
ATOM   1273  HB3 LYS    80      30.375  31.993  57.081  1.00  0.00           H
ATOM   1274  HG2 LYS    80      28.981  32.238  59.135  1.00  0.00           H
ATOM   1275  HG3 LYS    80      27.533  32.401  58.134  1.00  0.00           H
ATOM   1276  HD2 LYS    80      27.912  30.119  57.225  1.00  0.00           H
ATOM   1277  HD3 LYS    80      29.379  29.969  58.210  1.00  0.00           H
ATOM   1278  HE2 LYS    80      27.934  30.320  60.266  1.00  0.00           H
ATOM   1279  HE3 LYS    80      26.511  30.334  59.205  1.00  0.00           H
ATOM   1280  HZ1 LYS    80      27.018  28.057  58.557  1.00  0.00           H
ATOM   1281  HZ2 LYS    80      28.389  28.036  59.469  1.00  0.00           H
ATOM   1282  HZ3 LYS    80      26.908  28.118  60.179  1.00  0.00           H
ATOM   1283  N   TRP    81      31.681  34.368  58.308  1.00  0.00           N
ATOM   1284  CA  TRP    81      32.555  34.819  59.401  1.00  0.00           C
ATOM   1285  C   TRP    81      32.502  36.347  59.597  1.00  0.00           C
ATOM   1286  O   TRP    81      32.281  36.833  60.706  1.00  0.00           O
ATOM   1287  CB  TRP    81      33.969  34.301  59.102  1.00  0.00           C
ATOM   1288  CG  TRP    81      35.037  34.552  60.118  1.00  0.00           C
ATOM   1289  CD1 TRP    81      35.472  33.646  61.021  1.00  0.00           C
ATOM   1290  NE1 TRP    81      36.517  34.174  61.749  1.00  0.00           N
ATOM   1291  CE2 TRP    81      36.789  35.472  61.374  1.00  0.00           C
ATOM   1292  CZ2 TRP    81      37.737  36.415  61.801  1.00  0.00           C
ATOM   1293  CH2 TRP    81      37.762  37.683  61.194  1.00  0.00           C
ATOM   1294  CZ3 TRP    81      36.858  37.982  60.160  1.00  0.00           C
ATOM   1295  CE3 TRP    81      35.928  37.020  59.722  1.00  0.00           C
ATOM   1296  CD2 TRP    81      35.859  35.744  60.325  1.00  0.00           C
ATOM   1297  H   TRP    81      32.118  33.940  57.500  1.00  0.00           H
ATOM   1298  HA  TRP    81      32.225  34.369  60.337  1.00  0.00           H
ATOM   1299  HB2 TRP    81      33.911  33.223  58.947  1.00  0.00           H
ATOM   1300  HB3 TRP    81      34.312  34.734  58.164  1.00  0.00           H
ATOM   1301  HD1 TRP    81      35.085  32.638  61.123  1.00  0.00           H
ATOM   1302  HE1 TRP    81      37.058  33.624  62.418  1.00  0.00           H
ATOM   1303  HZ2 TRP    81      38.429  36.163  62.591  1.00  0.00           H
ATOM   1304  HH2 TRP    81      38.482  38.425  61.511  1.00  0.00           H
ATOM   1305  HZ3 TRP    81      36.874  38.957  59.692  1.00  0.00           H
ATOM   1306  HE3 TRP    81      35.262  37.256  58.907  1.00  0.00           H
ATOM   1307  N   GLN    82      32.615  37.108  58.507  1.00  0.00           N
ATOM   1308  CA  GLN    82      32.517  38.571  58.485  1.00  0.00           C
ATOM   1309  C   GLN    82      31.143  39.054  58.982  1.00  0.00           C
ATOM   1310  O   GLN    82      31.070  39.940  59.833  1.00  0.00           O
ATOM   1311  CB  GLN    82      32.835  39.030  57.048  1.00  0.00           C
ATOM   1312  CG  GLN    82      32.779  40.551  56.814  1.00  0.00           C
ATOM   1313  CD  GLN    82      31.376  41.145  56.675  1.00  0.00           C
ATOM   1314  OE1 GLN    82      31.050  42.171  57.254  1.00  0.00           O
ATOM   1315  NE2 GLN    82      30.498  40.512  55.933  1.00  0.00           N
ATOM   1316  H   GLN    82      32.797  36.642  57.625  1.00  0.00           H
ATOM   1317  HA  GLN    82      33.272  38.986  59.156  1.00  0.00           H
ATOM   1318  HB2 GLN    82      33.850  38.705  56.816  1.00  0.00           H
ATOM   1319  HB3 GLN    82      32.171  38.527  56.344  1.00  0.00           H
ATOM   1320  HG2 GLN    82      33.313  41.038  57.625  1.00  0.00           H
ATOM   1321  HG3 GLN    82      33.299  40.764  55.880  1.00  0.00           H
ATOM   1322 HE21 GLN    82      29.563  40.911  55.872  1.00  0.00           H
ATOM   1323 HE22 GLN    82      30.747  39.705  55.397  1.00  0.00           H
ATOM   1324  N   HIS    83      30.060  38.411  58.534  1.00  0.00           N
ATOM   1325  CA  HIS    83      28.687  38.723  58.946  1.00  0.00           C
ATOM   1326  C   HIS    83      28.422  38.423  60.436  1.00  0.00           C
ATOM   1327  O   HIS    83      27.519  39.023  61.018  1.00  0.00           O
ATOM   1328  CB  HIS    83      27.728  37.941  58.025  1.00  0.00           C
ATOM   1329  CG  HIS    83      26.254  38.265  58.137  1.00  0.00           C
ATOM   1330  ND1 HIS    83      25.224  37.395  57.764  1.00  0.00           N
ATOM   1331  CE1 HIS    83      24.082  38.081  57.941  1.00  0.00           C
ATOM   1332  NE2 HIS    83      24.339  39.330  58.371  1.00  0.00           N
ATOM   1333  CD2 HIS    83      25.706  39.469  58.486  1.00  0.00           C
ATOM   1334  H   HIS    83      30.185  37.708  57.814  1.00  0.00           H
ATOM   1335  HA  HIS    83      28.522  39.793  58.800  1.00  0.00           H
ATOM   1336  HB2 HIS    83      28.013  38.145  56.991  1.00  0.00           H
ATOM   1337  HB3 HIS    83      27.857  36.872  58.206  1.00  0.00           H
ATOM   1338  HE1 HIS    83      23.089  37.690  57.753  1.00  0.00           H
ATOM   1339  HE2 HIS    83      23.642  40.042  58.563  1.00  0.00           H
ATOM   1340  HD2 HIS    83      26.251  40.358  58.778  1.00  0.00           H
ATOM   1341  N   GLN    84      29.209  37.554  61.091  1.00  0.00           N
ATOM   1342  CA  GLN    84      29.225  37.423  62.560  1.00  0.00           C
ATOM   1343  C   GLN    84      30.070  38.493  63.271  1.00  0.00           C
ATOM   1344  O   GLN    84      29.727  38.903  64.378  1.00  0.00           O
ATOM   1345  CB  GLN    84      29.689  36.017  62.993  1.00  0.00           C
ATOM   1346  CG  GLN    84      28.648  34.924  62.700  1.00  0.00           C
ATOM   1347  CD  GLN    84      28.820  33.638  63.519  1.00  0.00           C
ATOM   1348  OE1 GLN    84      29.771  33.403  64.254  1.00  0.00           O
ATOM   1349  NE2 GLN    84      27.866  32.734  63.444  1.00  0.00           N
ATOM   1350  H   GLN    84      29.908  37.045  60.564  1.00  0.00           H
ATOM   1351  HA  GLN    84      28.211  37.553  62.934  1.00  0.00           H
ATOM   1352  HB2 GLN    84      30.636  35.766  62.518  1.00  0.00           H
ATOM   1353  HB3 GLN    84      29.855  36.042  64.070  1.00  0.00           H
ATOM   1354  HG2 GLN    84      27.659  35.319  62.929  1.00  0.00           H
ATOM   1355  HG3 GLN    84      28.668  34.676  61.639  1.00  0.00           H
ATOM   1356 HE21 GLN    84      27.969  31.928  64.033  1.00  0.00           H
ATOM   1357 HE22 GLN    84      27.035  32.913  62.909  1.00  0.00           H
ATOM   1358  N   HIS    85      31.161  38.964  62.660  1.00  0.00           N
ATOM   1359  CA  HIS    85      32.060  39.964  63.254  1.00  0.00           C
ATOM   1360  C   HIS    85      31.462  41.390  63.244  1.00  0.00           C
ATOM   1361  O   HIS    85      31.548  42.102  64.247  1.00  0.00           O
ATOM   1362  CB  HIS    85      33.414  39.862  62.532  1.00  0.00           C
ATOM   1363  CG  HIS    85      34.537  40.625  63.191  1.00  0.00           C
ATOM   1364  ND1 HIS    85      34.612  42.012  63.328  1.00  0.00           N
ATOM   1365  CE1 HIS    85      35.753  42.266  63.983  1.00  0.00           C
ATOM   1366  NE2 HIS    85      36.401  41.117  64.250  1.00  0.00           N
ATOM   1367  CD2 HIS    85      35.651  40.072  63.754  1.00  0.00           C
ATOM   1368  H   HIS    85      31.402  38.582  61.752  1.00  0.00           H
ATOM   1369  HA  HIS    85      32.216  39.706  64.301  1.00  0.00           H
ATOM   1370  HB2 HIS    85      33.706  38.812  62.491  1.00  0.00           H
ATOM   1371  HB3 HIS    85      33.301  40.198  61.504  1.00  0.00           H
ATOM   1372  HE1 HIS    85      36.089  43.259  64.260  1.00  0.00           H
ATOM   1373  HE2 HIS    85      37.286  41.038  64.733  1.00  0.00           H
ATOM   1374  HD2 HIS    85      35.889  39.016  63.782  1.00  0.00           H
ATOM   1375  N   ASN    86      30.808  41.786  62.145  1.00  0.00           N
ATOM   1376  CA  ASN    86      30.390  43.167  61.835  1.00  0.00           C
ATOM   1377  C   ASN    86      29.026  43.627  62.431  1.00  0.00           C
ATOM   1378  O   ASN    86      28.427  44.598  61.967  1.00  0.00           O
ATOM   1379  CB  ASN    86      30.432  43.305  60.299  1.00  0.00           C
ATOM   1380  CG  ASN    86      30.595  44.722  59.761  1.00  0.00           C
ATOM   1381  OD1 ASN    86      30.684  45.717  60.471  1.00  0.00           O
ATOM   1382  ND2 ASN    86      30.648  44.832  58.457  1.00  0.00           N
ATOM   1383  H   ASN    86      30.791  41.129  61.371  1.00  0.00           H
ATOM   1384  HA  ASN    86      31.149  43.835  62.249  1.00  0.00           H
ATOM   1385  HB2 ASN    86      31.274  42.734  59.911  1.00  0.00           H
ATOM   1386  HB3 ASN    86      29.529  42.873  59.870  1.00  0.00           H
ATOM   1387 HD21 ASN    86      30.881  45.743  58.074  1.00  0.00           H
ATOM   1388 HD22 ASN    86      30.688  43.988  57.893  1.00  0.00           H
ATOM   1389  N   GLN    87      28.478  42.934  63.436  1.00  0.00           N
ATOM   1390  CA  GLN    87      27.088  43.115  63.923  1.00  0.00           C
ATOM   1391  C   GLN    87      26.852  44.346  64.837  1.00  0.00           C
ATOM   1392  O   GLN    87      26.018  44.315  65.747  1.00  0.00           O
ATOM   1393  CB  GLN    87      26.595  41.804  64.572  1.00  0.00           C
ATOM   1394  CG  GLN    87      26.672  40.618  63.597  1.00  0.00           C
ATOM   1395  CD  GLN    87      25.880  39.386  64.032  1.00  0.00           C
ATOM   1396  OE1 GLN    87      25.408  39.242  65.150  1.00  0.00           O
ATOM   1397  NE2 GLN    87      25.690  38.444  63.137  1.00  0.00           N
ATOM   1398  H   GLN    87      29.021  42.173  63.820  1.00  0.00           H
ATOM   1399  HA  GLN    87      26.463  43.290  63.045  1.00  0.00           H
ATOM   1400  HB2 GLN    87      27.186  41.583  65.464  1.00  0.00           H
ATOM   1401  HB3 GLN    87      25.551  41.935  64.865  1.00  0.00           H
ATOM   1402  HG2 GLN    87      26.276  40.936  62.631  1.00  0.00           H
ATOM   1403  HG3 GLN    87      27.711  40.329  63.452  1.00  0.00           H
ATOM   1404 HE21 GLN    87      25.112  37.669  63.396  1.00  0.00           H
ATOM   1405 HE22 GLN    87      26.116  38.556  62.219  1.00  0.00           H
ATOM   1406  N   LEU    88      27.583  45.441  64.605  1.00  0.00           N
ATOM   1407  CA  LEU    88      27.526  46.686  65.379  1.00  0.00           C
ATOM   1408  C   LEU    88      27.113  47.884  64.507  1.00  0.00           C
ATOM   1409  O   LEU    88      27.269  47.870  63.280  1.00  0.00           O
ATOM   1410  CB  LEU    88      28.879  46.917  66.083  1.00  0.00           C
ATOM   1411  CG  LEU    88      29.266  45.829  67.107  1.00  0.00           C
ATOM   1412  CD1 LEU    88      30.671  46.089  67.647  1.00  0.00           C
ATOM   1413  CD2 LEU    88      28.307  45.789  68.299  1.00  0.00           C
ATOM   1414  H   LEU    88      28.171  45.428  63.779  1.00  0.00           H
ATOM   1415  HA  LEU    88      26.758  46.596  66.146  1.00  0.00           H
ATOM   1416  HB2 LEU    88      29.657  46.974  65.321  1.00  0.00           H
ATOM   1417  HB3 LEU    88      28.856  47.880  66.595  1.00  0.00           H
ATOM   1418  HG  LEU    88      29.268  44.853  66.622  1.00  0.00           H
ATOM   1419 HD11 LEU    88      31.390  46.068  66.827  1.00  0.00           H
ATOM   1420 HD12 LEU    88      30.710  47.060  68.142  1.00  0.00           H
ATOM   1421 HD13 LEU    88      30.934  45.310  68.362  1.00  0.00           H
ATOM   1422 HD21 LEU    88      27.314  45.482  67.972  1.00  0.00           H
ATOM   1423 HD22 LEU    88      28.658  45.059  69.028  1.00  0.00           H
ATOM   1424 HD23 LEU    88      28.254  46.769  68.774  1.00  0.00           H
ATOM   1425  N   GLY    89      26.589  48.928  65.161  1.00  0.00           N
ATOM   1426  CA  GLY    89      26.138  50.167  64.521  1.00  0.00           C
ATOM   1427  C   GLY    89      27.229  50.827  63.671  1.00  0.00           C
ATOM   1428  O   GLY    89      28.420  50.733  63.962  1.00  0.00           O
ATOM   1429  H   GLY    89      26.511  48.869  66.164  1.00  0.00           H
ATOM   1430  HA2 GLY    89      25.280  49.943  63.885  1.00  0.00           H
ATOM   1431  HA3 GLY    89      25.824  50.883  65.281  1.00  0.00           H
ATOM   1432  N   ASP    90      26.826  51.462  62.572  1.00  0.00           N
ATOM   1433  CA  ASP    90      27.745  51.895  61.505  1.00  0.00           C
ATOM   1434  C   ASP    90      28.624  53.120  61.858  1.00  0.00           C
ATOM   1435  O   ASP    90      29.485  53.526  61.063  1.00  0.00           O
ATOM   1436  CB  ASP    90      26.952  52.078  60.196  1.00  0.00           C
ATOM   1437  CG  ASP    90      26.096  50.858  59.814  1.00  0.00           C
ATOM   1438  OD1 ASP    90      25.015  51.068  59.209  1.00  0.00           O
ATOM   1439  OD2 ASP    90      26.502  49.710  60.123  1.00  0.00           O
ATOM   1440  H   ASP    90      25.837  51.501  62.381  1.00  0.00           H
ATOM   1441  HA  ASP    90      28.440  51.077  61.346  1.00  0.00           H
ATOM   1442  HB2 ASP    90      26.304  52.952  60.302  1.00  0.00           H
ATOM   1443  HB3 ASP    90      27.655  52.276  59.384  1.00  0.00           H
ATOM   1444  N   ASP    91      28.413  53.676  63.060  1.00  0.00           N
ATOM   1445  CA  ASP    91      29.197  54.712  63.746  1.00  0.00           C
ATOM   1446  C   ASP    91      30.332  54.148  64.627  1.00  0.00           C
ATOM   1447  O   ASP    91      31.154  54.923  65.133  1.00  0.00           O
ATOM   1448  CB  ASP    91      28.245  55.520  64.655  1.00  0.00           C
ATOM   1449  CG  ASP    91      27.766  54.709  65.873  1.00  0.00           C
ATOM   1450  OD1 ASP    91      27.998  55.184  67.015  1.00  0.00           O
ATOM   1451  OD2 ASP    91      27.263  53.575  65.680  1.00  0.00           O
ATOM   1452  H   ASP    91      27.692  53.249  63.634  1.00  0.00           H
ATOM   1453  HA  ASP    91      29.640  55.379  63.005  1.00  0.00           H
ATOM   1454  HB2 ASP    91      28.773  56.414  64.997  1.00  0.00           H
ATOM   1455  HB3 ASP    91      27.382  55.849  64.070  1.00  0.00           H
ATOM   1456  N   HIS    92      30.334  52.835  64.896  1.00  0.00           N
ATOM   1457  CA  HIS    92      31.285  52.178  65.798  1.00  0.00           C
ATOM   1458  C   HIS    92      32.727  52.301  65.292  1.00  0.00           C
ATOM   1459  O   HIS    92      32.978  52.285  64.087  1.00  0.00           O
ATOM   1460  CB  HIS    92      30.891  50.707  66.002  1.00  0.00           C
ATOM   1461  CG  HIS    92      31.842  49.978  66.913  1.00  0.00           C
ATOM   1462  ND1 HIS    92      32.197  50.406  68.194  1.00  0.00           N
ATOM   1463  CE1 HIS    92      33.091  49.507  68.643  1.00  0.00           C
ATOM   1464  NE2 HIS    92      33.309  48.562  67.714  1.00  0.00           N
ATOM   1465  CD2 HIS    92      32.530  48.841  66.614  1.00  0.00           C
ATOM   1466  H   HIS    92      29.613  52.259  64.474  1.00  0.00           H
ATOM   1467  HA  HIS    92      31.234  52.674  66.769  1.00  0.00           H
ATOM   1468  HB2 HIS    92      29.889  50.660  66.428  1.00  0.00           H
ATOM   1469  HB3 HIS    92      30.878  50.203  65.034  1.00  0.00           H
ATOM   1470  HE1 HIS    92      33.566  49.531  69.616  1.00  0.00           H
ATOM   1471  HE2 HIS    92      33.934  47.759  67.832  1.00  0.00           H
ATOM   1472  HD2 HIS    92      32.472  48.275  65.694  1.00  0.00           H
ATOM   1473  N   GLU    93      33.695  52.394  66.208  1.00  0.00           N
ATOM   1474  CA  GLU    93      35.104  52.587  65.834  1.00  0.00           C
ATOM   1475  C   GLU    93      35.770  51.362  65.180  1.00  0.00           C
ATOM   1476  O   GLU    93      36.855  51.508  64.627  1.00  0.00           O
ATOM   1477  CB  GLU    93      35.907  53.203  66.991  1.00  0.00           C
ATOM   1478  CG  GLU    93      36.146  52.333  68.238  1.00  0.00           C
ATOM   1479  CD  GLU    93      36.875  53.148  69.324  1.00  0.00           C
ATOM   1480  OE1 GLU    93      37.937  52.712  69.834  1.00  0.00           O
ATOM   1481  OE2 GLU    93      36.462  54.296  69.607  1.00  0.00           O
ATOM   1482  H   GLU    93      33.457  52.287  67.186  1.00  0.00           H
ATOM   1483  HA  GLU    93      35.109  53.339  65.043  1.00  0.00           H
ATOM   1484  HB2 GLU    93      36.876  53.516  66.600  1.00  0.00           H
ATOM   1485  HB3 GLU    93      35.375  54.103  67.297  1.00  0.00           H
ATOM   1486  HG2 GLU    93      35.184  51.991  68.627  1.00  0.00           H
ATOM   1487  HG3 GLU    93      36.739  51.459  67.960  1.00  0.00           H
ATOM   1488  N   GLU    94      35.084  50.213  65.132  1.00  0.00           N
ATOM   1489  CA  GLU    94      35.458  49.039  64.323  1.00  0.00           C
ATOM   1490  C   GLU    94      34.342  48.563  63.362  1.00  0.00           C
ATOM   1491  O   GLU    94      34.345  47.404  62.958  1.00  0.00           O
ATOM   1492  CB  GLU    94      35.997  47.897  65.212  1.00  0.00           C
ATOM   1493  CG  GLU    94      37.183  48.298  66.108  1.00  0.00           C
ATOM   1494  CD  GLU    94      37.929  47.067  66.642  1.00  0.00           C
ATOM   1495  OE1 GLU    94      37.271  46.049  66.996  1.00  0.00           O
ATOM   1496  OE2 GLU    94      39.181  47.068  66.667  1.00  0.00           O
ATOM   1497  H   GLU    94      34.225  50.171  65.662  1.00  0.00           H
ATOM   1498  HA  GLU    94      36.280  49.339  63.667  1.00  0.00           H
ATOM   1499  HB2 GLU    94      35.182  47.511  65.827  1.00  0.00           H
ATOM   1500  HB3 GLU    94      36.341  47.101  64.547  1.00  0.00           H
ATOM   1501  HG2 GLU    94      37.874  48.903  65.516  1.00  0.00           H
ATOM   1502  HG3 GLU    94      36.818  48.907  66.941  1.00  0.00           H
ATOM   1503  N   UNK    95      33.379  49.421  62.985  1.00  0.00           N
ATOM   1504  CA  UNK    95      32.507  49.149  61.824  1.00  0.00           C
ATOM   1505  C   UNK    95      33.314  49.230  60.520  1.00  0.00           C
ATOM   1506  O   UNK    95      34.095  50.165  60.339  1.00  0.00           O
ATOM   1507  CB  UNK    95      31.341  50.157  61.760  1.00  0.00           C
ATOM   1508  CG  UNK    95      30.662  50.197  60.405  1.00  0.00           C
ATOM   1509  ND1 UNK    95      29.652  49.333  59.979  1.00  0.00           N
ATOM   1510  CE1 UNK    95      29.540  49.523  58.651  1.00  0.00           C
ATOM   1511  NE2 UNK    95      30.404  50.460  58.229  1.00  0.00           N
ATOM   1512  CD2 UNK    95      31.122  50.890  59.323  1.00  0.00           C
ATOM   1513  H   UNK    95      33.440  50.378  63.318  1.00  0.00           H
ATOM   1514  HA  UNK    95      32.100  48.139  61.900  1.00  0.00           H
ATOM   1515  HB2 UNK    95      30.610  49.907  62.529  1.00  0.00           H
ATOM   1516  HB3 UNK    95      31.721  51.156  61.972  1.00  0.00           H
ATOM   1517  HE1 UNK    95      28.901  48.947  57.994  1.00  0.00           H
ATOM   1518  HD2 UNK    95      32.032  51.474  59.314  1.00  0.00           H
ATOM   1519  HD1 UNK    95      29.115  48.696  60.550  1.00  0.00           H
ATOM   1520  N   TYR    96      33.007  48.360  59.556  1.00  0.00           N
ATOM   1521  CA  TYR    96      33.549  48.412  58.195  1.00  0.00           C
ATOM   1522  C   TYR    96      32.490  48.057  57.141  1.00  0.00           C
ATOM   1523  O   TYR    96      31.525  47.347  57.419  1.00  0.00           O
ATOM   1524  CB  TYR    96      34.804  47.531  58.094  1.00  0.00           C
ATOM   1525  CG  TYR    96      34.641  46.172  58.738  1.00  0.00           C
ATOM   1526  CD1 TYR    96      34.959  45.999  60.100  1.00  0.00           C
ATOM   1527  CE1 TYR    96      34.695  44.774  60.739  1.00  0.00           C
ATOM   1528  CZ  TYR    96      34.120  43.717  60.005  1.00  0.00           C
ATOM   1529  OH  TYR    96      33.857  42.528  60.602  1.00  0.00           O
ATOM   1530  CE2 TYR    96      33.814  43.892  58.641  1.00  0.00           C
ATOM   1531  CD2 TYR    96      34.071  45.119  58.007  1.00  0.00           C
ATOM   1532  H   TYR    96      32.334  47.627  59.753  1.00  0.00           H
ATOM   1533  HA  TYR    96      33.858  49.430  57.991  1.00  0.00           H
ATOM   1534  HB2 TYR    96      35.077  47.406  57.046  1.00  0.00           H
ATOM   1535  HB3 TYR    96      35.628  48.049  58.583  1.00  0.00           H
ATOM   1536  HD1 TYR    96      35.364  46.824  60.669  1.00  0.00           H
ATOM   1537  HE1 TYR    96      34.898  44.660  61.793  1.00  0.00           H
ATOM   1538  HH  TYR    96      34.086  42.532  61.544  1.00  0.00           H
ATOM   1539  HE2 TYR    96      33.333  43.103  58.099  1.00  0.00           H
ATOM   1540  HD2 TYR    96      33.789  45.262  56.973  1.00  0.00           H
ATOM   1541  N   ASP    97      32.653  48.575  55.922  1.00  0.00           N
ATOM   1542  CA  ASP    97      31.727  48.340  54.798  1.00  0.00           C
ATOM   1543  C   ASP    97      32.020  47.028  54.054  1.00  0.00           C
ATOM   1544  O   ASP    97      31.121  46.423  53.472  1.00  0.00           O
ATOM   1545  CB  ASP    97      31.804  49.512  53.813  1.00  0.00           C
ATOM   1546  CG  ASP    97      31.676  50.890  54.457  1.00  0.00           C
ATOM   1547  OD1 ASP    97      30.913  51.145  55.429  1.00  0.00           O
ATOM   1548  OD2 ASP    97      32.309  51.856  53.990  1.00  0.00           O
ATOM   1549  H   ASP    97      33.511  49.088  55.731  1.00  0.00           H
ATOM   1550  HA  ASP    97      30.706  48.281  55.178  1.00  0.00           H
ATOM   1551  HB2 ASP    97      32.763  49.467  53.291  1.00  0.00           H
ATOM   1552  HB3 ASP    97      31.013  49.400  53.069  1.00  0.00           H
ATOM   1553  N   ALA    98      33.278  46.583  54.086  1.00  0.00           N
ATOM   1554  CA  ALA    98      33.742  45.328  53.505  1.00  0.00           C
ATOM   1555  C   ALA    98      34.948  44.780  54.284  1.00  0.00           C
ATOM   1556  O   ALA    98      35.625  45.513  55.014  1.00  0.00           O
ATOM   1557  CB  ALA    98      34.092  45.552  52.027  1.00  0.00           C
ATOM   1558  H   ALA    98      33.960  47.133  54.589  1.00  0.00           H
ATOM   1559  HA  ALA    98      32.938  44.592  53.564  1.00  0.00           H
ATOM   1560  HB1 ALA    98      34.906  46.268  51.933  1.00  0.00           H
ATOM   1561  HB2 ALA    98      34.385  44.607  51.572  1.00  0.00           H
ATOM   1562  HB3 ALA    98      33.223  45.938  51.496  1.00  0.00           H
ATOM   1563  N   ALA    99      35.247  43.495  54.093  1.00  0.00           N
ATOM   1564  CA  ALA    99      36.458  42.866  54.616  1.00  0.00           C
ATOM   1565  C   ALA    99      37.220  42.096  53.528  1.00  0.00           C
ATOM   1566  O   ALA    99      36.616  41.585  52.581  1.00  0.00           O
ATOM   1567  CB  ALA    99      36.100  41.983  55.816  1.00  0.00           C
ATOM   1568  H   ALA    99      34.651  42.950  53.484  1.00  0.00           H
ATOM   1569  HA  ALA    99      37.119  43.651  54.971  1.00  0.00           H
ATOM   1570  HB1 ALA    99      35.549  41.105  55.477  1.00  0.00           H
ATOM   1571  HB2 ALA    99      37.012  41.662  56.318  1.00  0.00           H
ATOM   1572  HB3 ALA    99      35.489  42.545  56.523  1.00  0.00           H
ATOM   1573  N   ILE   100      38.543  41.999  53.680  1.00  0.00           N
ATOM   1574  CA  ILE   100      39.450  41.362  52.712  1.00  0.00           C
ATOM   1575  C   ILE   100      40.302  40.312  53.429  1.00  0.00           C
ATOM   1576  O   ILE   100      41.070  40.658  54.329  1.00  0.00           O
ATOM   1577  CB  ILE   100      40.326  42.413  51.988  1.00  0.00           C
ATOM   1578  CG2 ILE   100      41.153  41.725  50.884  1.00  0.00           C
ATOM   1579  CG1 ILE   100      39.470  43.575  51.424  1.00  0.00           C
ATOM   1580  CD1 ILE   100      40.249  44.635  50.643  1.00  0.00           C
ATOM   1581  H   ILE   100      38.960  42.462  54.482  1.00  0.00           H
ATOM   1582  HA  ILE   100      38.859  40.853  51.952  1.00  0.00           H
ATOM   1583  HB  ILE   100      41.021  42.839  52.713  1.00  0.00           H
ATOM   1584 HG21 ILE   100      41.842  42.436  50.430  1.00  0.00           H
ATOM   1585 HG22 ILE   100      41.757  40.915  51.297  1.00  0.00           H
ATOM   1586 HG23 ILE   100      40.495  41.321  50.115  1.00  0.00           H
ATOM   1587 HG12 ILE   100      38.688  43.174  50.781  1.00  0.00           H
ATOM   1588 HG13 ILE   100      38.988  44.093  52.253  1.00  0.00           H
ATOM   1589 HD11 ILE   100      40.589  44.231  49.689  1.00  0.00           H
ATOM   1590 HD12 ILE   100      39.586  45.476  50.448  1.00  0.00           H
ATOM   1591 HD13 ILE   100      41.102  44.980  51.227  1.00  0.00           H
ATOM   1592  N   LEU   101      40.160  39.044  53.038  1.00  0.00           N
ATOM   1593  CA  LEU   101      40.961  37.924  53.537  1.00  0.00           C
ATOM   1594  C   LEU   101      42.190  37.679  52.651  1.00  0.00           C
ATOM   1595  O   LEU   101      42.043  37.444  51.454  1.00  0.00           O
ATOM   1596  CB  LEU   101      40.071  36.671  53.607  1.00  0.00           C
ATOM   1597  CG  LEU   101      40.793  35.379  54.034  1.00  0.00           C
ATOM   1598  CD1 LEU   101      41.284  35.449  55.482  1.00  0.00           C
ATOM   1599  CD2 LEU   101      39.824  34.206  53.900  1.00  0.00           C
ATOM   1600  H   LEU   101      39.489  38.845  52.302  1.00  0.00           H
ATOM   1601  HA  LEU   101      41.304  38.157  54.544  1.00  0.00           H
ATOM   1602  HB2 LEU   101      39.261  36.859  54.308  1.00  0.00           H
ATOM   1603  HB3 LEU   101      39.630  36.509  52.622  1.00  0.00           H
ATOM   1604  HG  LEU   101      41.644  35.187  53.381  1.00  0.00           H
ATOM   1605 HD11 LEU   101      41.738  34.496  55.761  1.00  0.00           H
ATOM   1606 HD12 LEU   101      42.043  36.223  55.581  1.00  0.00           H
ATOM   1607 HD13 LEU   101      40.452  35.665  56.152  1.00  0.00           H
ATOM   1608 HD21 LEU   101      38.923  34.403  54.475  1.00  0.00           H
ATOM   1609 HD22 LEU   101      39.551  34.081  52.855  1.00  0.00           H
ATOM   1610 HD23 LEU   101      40.300  33.292  54.249  1.00  0.00           H
ATOM   1611  N   PHE   102      43.376  37.649  53.254  1.00  0.00           N
ATOM   1612  CA  PHE   102      44.642  37.267  52.627  1.00  0.00           C
ATOM   1613  C   PHE   102      45.118  35.891  53.119  1.00  0.00           C
ATOM   1614  O   PHE   102      45.072  35.593  54.318  1.00  0.00           O
ATOM   1615  CB  PHE   102      45.710  38.334  52.905  1.00  0.00           C
ATOM   1616  CG  PHE   102      45.382  39.720  52.378  1.00  0.00           C
ATOM   1617  CD1 PHE   102      45.851  40.128  51.114  1.00  0.00           C
ATOM   1618  CE1 PHE   102      45.569  41.424  50.642  1.00  0.00           C
ATOM   1619  CZ  PHE   102      44.811  42.311  51.428  1.00  0.00           C
ATOM   1620  CE2 PHE   102      44.325  41.897  52.680  1.00  0.00           C
ATOM   1621  CD2 PHE   102      44.614  40.608  53.155  1.00  0.00           C
ATOM   1622  H   PHE   102      43.406  37.883  54.240  1.00  0.00           H
ATOM   1623  HA  PHE   102      44.501  37.222  51.548  1.00  0.00           H
ATOM   1624  HB2 PHE   102      45.876  38.398  53.982  1.00  0.00           H
ATOM   1625  HB3 PHE   102      46.644  38.005  52.449  1.00  0.00           H
ATOM   1626  HD1 PHE   102      46.427  39.446  50.503  1.00  0.00           H
ATOM   1627  HE1 PHE   102      45.933  41.731  49.672  1.00  0.00           H
ATOM   1628  HZ  PHE   102      44.592  43.306  51.071  1.00  0.00           H
ATOM   1629  HE2 PHE   102      43.723  42.562  53.279  1.00  0.00           H
ATOM   1630  HD2 PHE   102      44.239  40.299  54.118  1.00  0.00           H
ATOM   1631  N   THR   103      45.636  35.079  52.201  1.00  0.00           N
ATOM   1632  CA  THR   103      46.223  33.752  52.457  1.00  0.00           C
ATOM   1633  C   THR   103      47.398  33.502  51.504  1.00  0.00           C
ATOM   1634  O   THR   103      47.428  34.074  50.415  1.00  0.00           O
ATOM   1635  CB  THR   103      45.153  32.654  52.325  1.00  0.00           C
ATOM   1636  CG2 THR   103      44.540  32.539  50.927  1.00  0.00           C
ATOM   1637  OG1 THR   103      45.717  31.401  52.615  1.00  0.00           O
ATOM   1638  H   THR   103      45.620  35.385  51.231  1.00  0.00           H
ATOM   1639  HA  THR   103      46.602  33.716  53.476  1.00  0.00           H
ATOM   1640  HB  THR   103      44.354  32.853  53.041  1.00  0.00           H
ATOM   1641 HG21 THR   103      45.301  32.265  50.194  1.00  0.00           H
ATOM   1642 HG22 THR   103      43.771  31.768  50.940  1.00  0.00           H
ATOM   1643 HG23 THR   103      44.085  33.485  50.637  1.00  0.00           H
ATOM   1644  HG1 THR   103      45.692  31.292  53.600  1.00  0.00           H
ATOM   1645  N   ARG   104      48.354  32.638  51.875  1.00  0.00           N
ATOM   1646  CA  ARG   104      49.343  32.056  50.944  1.00  0.00           C
ATOM   1647  C   ARG   104      49.004  30.610  50.542  1.00  0.00           C
ATOM   1648  O   ARG   104      49.857  29.885  50.035  1.00  0.00           O
ATOM   1649  CB  ARG   104      50.785  32.256  51.461  1.00  0.00           C
ATOM   1650  CG  ARG   104      51.817  32.389  50.320  1.00  0.00           C
ATOM   1651  CD  ARG   104      51.779  33.777  49.657  1.00  0.00           C
ATOM   1652  NE  ARG   104      52.539  33.817  48.390  1.00  0.00           N
ATOM   1653  CZ  ARG   104      53.477  34.677  48.026  1.00  0.00           C
ATOM   1654  NH1 ARG   104      53.895  35.648  48.777  1.00  0.00           N
ATOM   1655  NH2 ARG   104      54.036  34.606  46.853  1.00  0.00           N
ATOM   1656  H   ARG   104      48.278  32.212  52.794  1.00  0.00           H
ATOM   1657  HA  ARG   104      49.256  32.600  50.004  1.00  0.00           H
ATOM   1658  HB2 ARG   104      50.835  33.157  52.074  1.00  0.00           H
ATOM   1659  HB3 ARG   104      51.053  31.411  52.095  1.00  0.00           H
ATOM   1660  HG2 ARG   104      52.815  32.224  50.723  1.00  0.00           H
ATOM   1661  HG3 ARG   104      51.634  31.626  49.566  1.00  0.00           H
ATOM   1662  HD2 ARG   104      50.743  34.022  49.427  1.00  0.00           H
ATOM   1663  HD3 ARG   104      52.153  34.512  50.369  1.00  0.00           H
ATOM   1664  HE  ARG   104      52.152  33.264  47.643  1.00  0.00           H
ATOM   1665 HH11 ARG   104      53.289  35.961  49.537  1.00  0.00           H
ATOM   1666 HH12 ARG   104      54.596  36.272  48.407  1.00  0.00           H
ATOM   1667 HH21 ARG   104      53.681  33.989  46.144  1.00  0.00           H
ATOM   1668 HH22 ARG   104      54.744  35.292  46.621  1.00  0.00           H
ATOM   1669  N   GLU   105      47.762  30.185  50.765  1.00  0.00           N
ATOM   1670  CA  GLU   105      47.180  29.001  50.130  1.00  0.00           C
ATOM   1671  C   GLU   105      47.013  29.214  48.617  1.00  0.00           C
ATOM   1672  O   GLU   105      46.675  30.313  48.176  1.00  0.00           O
ATOM   1673  CB  GLU   105      45.835  28.689  50.811  1.00  0.00           C
ATOM   1674  CG  GLU   105      45.111  27.431  50.318  1.00  0.00           C
ATOM   1675  CD  GLU   105      45.959  26.164  50.486  1.00  0.00           C
ATOM   1676  OE1 GLU   105      45.571  25.271  51.275  1.00  0.00           O
ATOM   1677  OE2 GLU   105      46.954  25.952  49.751  1.00  0.00           O
ATOM   1678  H   GLU   105      47.120  30.812  51.231  1.00  0.00           H
ATOM   1679  HA  GLU   105      47.865  28.168  50.282  1.00  0.00           H
ATOM   1680  HB2 GLU   105      46.006  28.581  51.884  1.00  0.00           H
ATOM   1681  HB3 GLU   105      45.165  29.538  50.659  1.00  0.00           H
ATOM   1682  HG2 GLU   105      44.177  27.330  50.880  1.00  0.00           H
ATOM   1683  HG3 GLU   105      44.845  27.553  49.265  1.00  0.00           H
ATOM   1684  N   ASP   106      47.208  28.166  47.811  1.00  0.00           N
ATOM   1685  CA  ASP   106      46.916  28.248  46.375  1.00  0.00           C
ATOM   1686  C   ASP   106      45.402  28.141  46.147  1.00  0.00           C
ATOM   1687  O   ASP   106      44.819  27.057  46.159  1.00  0.00           O
ATOM   1688  CB  ASP   106      47.734  27.225  45.563  1.00  0.00           C
ATOM   1689  CG  ASP   106      47.735  27.526  44.052  1.00  0.00           C
ATOM   1690  OD1 ASP   106      46.972  28.411  43.588  1.00  0.00           O
ATOM   1691  OD2 ASP   106      48.550  26.933  43.315  1.00  0.00           O
ATOM   1692  H   ASP   106      47.377  27.258  48.233  1.00  0.00           H
ATOM   1693  HA  ASP   106      47.234  29.235  46.033  1.00  0.00           H
ATOM   1694  HB2 ASP   106      48.768  27.253  45.912  1.00  0.00           H
ATOM   1695  HB3 ASP   106      47.347  26.219  45.737  1.00  0.00           H
ATOM   1696  N   LEU   107      44.761  29.294  45.964  1.00  0.00           N
ATOM   1697  CA  LEU   107      43.356  29.413  45.608  1.00  0.00           C
ATOM   1698  C   LEU   107      43.129  29.072  44.128  1.00  0.00           C
ATOM   1699  O   LEU   107      43.922  29.416  43.238  1.00  0.00           O
ATOM   1700  CB  LEU   107      42.820  30.811  45.966  1.00  0.00           C
ATOM   1701  CG  LEU   107      42.972  31.198  47.451  1.00  0.00           C
ATOM   1702  CD1 LEU   107      42.346  32.574  47.671  1.00  0.00           C
ATOM   1703  CD2 LEU   107      42.265  30.214  48.390  1.00  0.00           C
ATOM   1704  H   LEU   107      45.305  30.153  46.015  1.00  0.00           H
ATOM   1705  HA  LEU   107      42.811  28.680  46.200  1.00  0.00           H
ATOM   1706  HB2 LEU   107      43.341  31.555  45.360  1.00  0.00           H
ATOM   1707  HB3 LEU   107      41.763  30.848  45.707  1.00  0.00           H
ATOM   1708  HG  LEU   107      44.027  31.252  47.717  1.00  0.00           H
ATOM   1709 HD11 LEU   107      42.539  32.895  48.694  1.00  0.00           H
ATOM   1710 HD12 LEU   107      42.807  33.295  46.997  1.00  0.00           H
ATOM   1711 HD13 LEU   107      41.274  32.542  47.485  1.00  0.00           H
ATOM   1712 HD21 LEU   107      42.303  30.585  49.412  1.00  0.00           H
ATOM   1713 HD22 LEU   107      41.227  30.076  48.091  1.00  0.00           H
ATOM   1714 HD23 LEU   107      42.779  29.253  48.369  1.00  0.00           H
ATOM   1715  N   CYS   108      42.006  28.412  43.868  1.00  0.00           N
ATOM   1716  CA  CYS   108      41.662  27.775  42.606  1.00  0.00           C
ATOM   1717  C   CYS   108      40.182  27.987  42.255  1.00  0.00           C
ATOM   1718  O   CYS   108      39.319  28.057  43.134  1.00  0.00           O
ATOM   1719  CB  CYS   108      41.981  26.266  42.692  1.00  0.00           C
ATOM   1720  SG  CYS   108      43.607  25.788  43.367  1.00  0.00           S
ATOM   1721  H   CYS   108      41.457  28.136  44.674  1.00  0.00           H
ATOM   1722  HA  CYS   108      42.252  28.227  41.814  1.00  0.00           H
ATOM   1723  HB2 CYS   108      41.229  25.806  43.335  1.00  0.00           H
ATOM   1724  HB3 CYS   108      41.868  25.822  41.702  1.00  0.00           H
ATOM   1725  N   GLY   109      39.887  28.050  40.955  1.00  0.00           N
ATOM   1726  CA  GLY   109      38.526  27.913  40.436  1.00  0.00           C
ATOM   1727  C   GLY   109      38.102  26.443  40.344  1.00  0.00           C
ATOM   1728  O   GLY   109      38.876  25.539  40.650  1.00  0.00           O
ATOM   1729  H   GLY   109      40.645  27.910  40.295  1.00  0.00           H
ATOM   1730  HA2 GLY   109      37.824  28.444  41.080  1.00  0.00           H
ATOM   1731  HA3 GLY   109      38.476  28.350  39.439  1.00  0.00           H
ATOM   1732  N   HIS   110      36.889  26.182  39.860  1.00  0.00           N
ATOM   1733  CA  HIS   110      36.351  24.832  39.603  1.00  0.00           C
ATOM   1734  C   HIS   110      36.985  24.120  38.384  1.00  0.00           C
ATOM   1735  O   HIS   110      36.403  23.181  37.834  1.00  0.00           O
ATOM   1736  CB  HIS   110      34.817  24.922  39.474  1.00  0.00           C
ATOM   1737  CG  HIS   110      34.058  25.410  40.693  1.00  0.00           C
ATOM   1738  ND1 HIS   110      34.319  26.577  41.425  1.00  0.00           N
ATOM   1739  CE1 HIS   110      33.284  26.719  42.273  1.00  0.00           C
ATOM   1740  NE2 HIS   110      32.405  25.716  42.122  1.00  0.00           N
ATOM   1741  CD2 HIS   110      32.875  24.883  41.127  1.00  0.00           C
ATOM   1742  H   HIS   110      36.276  26.959  39.655  1.00  0.00           H
ATOM   1743  HA  HIS   110      36.577  24.202  40.465  1.00  0.00           H
ATOM   1744  HB2 HIS   110      34.571  25.575  38.636  1.00  0.00           H
ATOM   1745  HB3 HIS   110      34.430  23.931  39.234  1.00  0.00           H
ATOM   1746  HE1 HIS   110      33.153  27.545  42.959  1.00  0.00           H
ATOM   1747  HE2 HIS   110      31.495  25.660  42.581  1.00  0.00           H
ATOM   1748  HD2 HIS   110      32.371  24.019  40.711  1.00  0.00           H
ATOM   1749  N   UNK   111      38.162  24.571  37.941  1.00  0.00           N
ATOM   1750  CA  UNK   111      38.804  24.171  36.684  1.00  0.00           C
ATOM   1751  C   UNK   111      40.339  24.263  36.714  1.00  0.00           C
ATOM   1752  O   UNK   111      40.997  23.367  36.187  1.00  0.00           O
ATOM   1753  CB  UNK   111      38.203  24.999  35.545  1.00  0.00           C
ATOM   1754  CG  UNK   111      37.825  26.403  35.937  1.00  0.00           C
ATOM   1755  ND1 UNK   111      36.555  26.852  36.305  1.00  0.00           N
ATOM   1756  CE1 UNK   111      36.677  28.181  36.468  1.00  0.00           C
ATOM   1757  NE2 UNK   111      37.949  28.562  36.276  1.00  0.00           N
ATOM   1758  CD2 UNK   111      38.687  27.450  35.967  1.00  0.00           C
ATOM   1759  H   UNK   111      38.613  25.275  38.504  1.00  0.00           H
ATOM   1760  HA  UNK   111      38.567  23.123  36.487  1.00  0.00           H
ATOM   1761  HB2 UNK   111      38.913  25.039  34.720  1.00  0.00           H
ATOM   1762  HB3 UNK   111      37.308  24.496  35.177  1.00  0.00           H
ATOM   1763  HE1 UNK   111      35.856  28.853  36.674  1.00  0.00           H
ATOM   1764  HD2 UNK   111      39.743  27.419  35.753  1.00  0.00           H
ATOM   1765  HD1 UNK   111      35.720  26.296  36.423  1.00  0.00           H
ATOM   1766  N   SER   112      40.926  25.287  37.348  1.00  0.00           N
ATOM   1767  CA  SER   112      42.385  25.429  37.516  1.00  0.00           C
ATOM   1768  C   SER   112      42.769  26.358  38.676  1.00  0.00           C
ATOM   1769  O   SER   112      41.967  27.161  39.165  1.00  0.00           O
ATOM   1770  CB  SER   112      43.041  25.926  36.217  1.00  0.00           C
ATOM   1771  OG  SER   112      42.671  27.260  35.953  1.00  0.00           O
ATOM   1772  H   SER   112      40.354  26.037  37.704  1.00  0.00           H
ATOM   1773  HA  SER   112      42.799  24.444  37.736  1.00  0.00           H
ATOM   1774  HB2 SER   112      44.126  25.877  36.320  1.00  0.00           H
ATOM   1775  HB3 SER   112      42.746  25.289  35.382  1.00  0.00           H
ATOM   1776  HG  SER   112      43.032  27.511  35.063  1.00  0.00           H
ATOM   1777  N   CYS   113      44.026  26.262  39.121  1.00  0.00           N
ATOM   1778  CA  CYS   113      44.582  27.077  40.208  1.00  0.00           C
ATOM   1779  C   CYS   113      45.118  28.458  39.775  1.00  0.00           C
ATOM   1780  O   CYS   113      45.655  29.216  40.594  1.00  0.00           O
ATOM   1781  CB  CYS   113      45.541  26.233  41.046  1.00  0.00           C
ATOM   1782  SG  CYS   113      44.668  24.875  41.874  1.00  0.00           S
ATOM   1783  H   CYS   113      44.637  25.582  38.694  1.00  0.00           H
ATOM   1784  HA  CYS   113      43.765  27.313  40.876  1.00  0.00           H
ATOM   1785  HB2 CYS   113      46.329  25.826  40.410  1.00  0.00           H
ATOM   1786  HB3 CYS   113      46.012  26.851  41.811  1.00  0.00           H
ATOM   1787  N   ASP   114      44.881  28.830  38.514  1.00  0.00           N
ATOM   1788  CA  ASP   114      45.299  30.089  37.876  1.00  0.00           C
ATOM   1789  C   ASP   114      44.657  31.343  38.492  1.00  0.00           C
ATOM   1790  O   ASP   114      45.137  32.453  38.283  1.00  0.00           O
ATOM   1791  CB  ASP   114      44.981  30.030  36.367  1.00  0.00           C
ATOM   1792  CG  ASP   114      45.413  28.735  35.665  1.00  0.00           C
ATOM   1793  OD1 ASP   114      46.404  28.111  36.100  1.00  0.00           O
ATOM   1794  OD2 ASP   114      44.690  28.322  34.729  1.00  0.00           O
ATOM   1795  H   ASP   114      44.483  28.134  37.899  1.00  0.00           H
ATOM   1796  HA  ASP   114      46.381  30.182  37.984  1.00  0.00           H
ATOM   1797  HB2 ASP   114      43.904  30.150  36.240  1.00  0.00           H
ATOM   1798  HB3 ASP   114      45.468  30.873  35.873  1.00  0.00           H
ATOM   1799  N   THR   115      43.583  31.175  39.270  1.00  0.00           N
ATOM   1800  CA  THR   115      42.922  32.247  40.037  1.00  0.00           C
ATOM   1801  C   THR   115      43.796  32.742  41.202  1.00  0.00           C
ATOM   1802  O   THR   115      44.529  31.951  41.811  1.00  0.00           O
ATOM   1803  CB  THR   115      41.549  31.759  40.525  1.00  0.00           C
ATOM   1804  CG2 THR   115      40.764  32.774  41.355  1.00  0.00           C
ATOM   1805  OG1 THR   115      40.751  31.458  39.399  1.00  0.00           O
ATOM   1806  H   THR   115      43.282  30.224  39.415  1.00  0.00           H
ATOM   1807  HA  THR   115      42.757  33.096  39.375  1.00  0.00           H
ATOM   1808  HB  THR   115      41.680  30.852  41.118  1.00  0.00           H
ATOM   1809 HG21 THR   115      40.702  33.726  40.828  1.00  0.00           H
ATOM   1810 HG22 THR   115      39.755  32.400  41.531  1.00  0.00           H
ATOM   1811 HG23 THR   115      41.244  32.922  42.323  1.00  0.00           H
ATOM   1812  HG1 THR   115      41.202  30.791  38.874  1.00  0.00           H
ATOM   1813  N   LEU   116      43.704  34.038  41.511  1.00  0.00           N
ATOM   1814  CA  LEU   116      44.253  34.705  42.698  1.00  0.00           C
ATOM   1815  C   LEU   116      43.159  35.115  43.702  1.00  0.00           C
ATOM   1816  O   LEU   116      43.328  34.918  44.898  1.00  0.00           O
ATOM   1817  CB  LEU   116      45.029  35.969  42.265  1.00  0.00           C
ATOM   1818  CG  LEU   116      46.251  35.741  41.356  1.00  0.00           C
ATOM   1819  CD1 LEU   116      46.778  37.090  40.862  1.00  0.00           C
ATOM   1820  CD2 LEU   116      47.381  35.031  42.099  1.00  0.00           C
ATOM   1821  H   LEU   116      43.229  34.638  40.842  1.00  0.00           H
ATOM   1822  HA  LEU   116      44.932  34.030  43.221  1.00  0.00           H
ATOM   1823  HB2 LEU   116      44.337  36.634  41.745  1.00  0.00           H
ATOM   1824  HB3 LEU   116      45.365  36.489  43.165  1.00  0.00           H
ATOM   1825  HG  LEU   116      45.967  35.146  40.488  1.00  0.00           H
ATOM   1826 HD11 LEU   116      46.016  37.582  40.257  1.00  0.00           H
ATOM   1827 HD12 LEU   116      47.037  37.725  41.710  1.00  0.00           H
ATOM   1828 HD13 LEU   116      47.668  36.940  40.253  1.00  0.00           H
ATOM   1829 HD21 LEU   116      48.262  34.953  41.463  1.00  0.00           H
ATOM   1830 HD22 LEU   116      47.650  35.585  43.000  1.00  0.00           H
ATOM   1831 HD23 LEU   116      47.068  34.029  42.382  1.00  0.00           H
ATOM   1832  N   GLY   117      42.036  35.685  43.249  1.00  0.00           N
ATOM   1833  CA  GLY   117      41.042  36.279  44.154  1.00  0.00           C
ATOM   1834  C   GLY   117      39.597  36.232  43.666  1.00  0.00           C
ATOM   1835  O   GLY   117      39.320  35.816  42.538  1.00  0.00           O
ATOM   1836  H   GLY   117      41.909  35.814  42.259  1.00  0.00           H
ATOM   1837  HA2 GLY   117      41.070  35.755  45.108  1.00  0.00           H
ATOM   1838  HA3 GLY   117      41.302  37.322  44.343  1.00  0.00           H
ATOM   1839  N   MET   118      38.671  36.620  44.548  1.00  0.00           N
ATOM   1840  CA  MET   118      37.237  36.723  44.254  1.00  0.00           C
ATOM   1841  C   MET   118      36.510  37.689  45.211  1.00  0.00           C
ATOM   1842  O   MET   118      36.750  37.679  46.421  1.00  0.00           O
ATOM   1843  CB  MET   118      36.597  35.321  44.304  1.00  0.00           C
ATOM   1844  CG  MET   118      35.156  35.304  43.781  1.00  0.00           C
ATOM   1845  SD  MET   118      34.339  33.688  43.880  1.00  0.00           S
ATOM   1846  CE  MET   118      32.698  34.181  43.289  1.00  0.00           C
ATOM   1847  H   MET   118      38.997  36.946  45.454  1.00  0.00           H
ATOM   1848  HA  MET   118      37.137  37.115  43.240  1.00  0.00           H
ATOM   1849  HB2 MET   118      37.183  34.629  43.698  1.00  0.00           H
ATOM   1850  HB3 MET   118      36.605  34.957  45.333  1.00  0.00           H
ATOM   1851  HG2 MET   118      34.558  36.012  44.352  1.00  0.00           H
ATOM   1852  HG3 MET   118      35.158  35.630  42.740  1.00  0.00           H
ATOM   1853  HE1 MET   118      32.033  33.318  43.292  1.00  0.00           H
ATOM   1854  HE2 MET   118      32.290  34.956  43.938  1.00  0.00           H
ATOM   1855  HE3 MET   118      32.777  34.572  42.274  1.00  0.00           H
ATOM   1856  N   ALA   119      35.548  38.433  44.663  1.00  0.00           N
ATOM   1857  CA  ALA   119      34.480  39.176  45.339  1.00  0.00           C
ATOM   1858  C   ALA   119      33.172  39.032  44.525  1.00  0.00           C
ATOM   1859  O   ALA   119      33.181  38.378  43.478  1.00  0.00           O
ATOM   1860  CB  ALA   119      34.929  40.631  45.507  1.00  0.00           C
ATOM   1861  H   ALA   119      35.469  38.409  43.658  1.00  0.00           H
ATOM   1862  HA  ALA   119      34.305  38.756  46.331  1.00  0.00           H
ATOM   1863  HB1 ALA   119      34.132  41.221  45.954  1.00  0.00           H
ATOM   1864  HB2 ALA   119      35.793  40.661  46.166  1.00  0.00           H
ATOM   1865  HB3 ALA   119      35.198  41.055  44.540  1.00  0.00           H
ATOM   1866  N   ASP   120      32.051  39.607  44.983  1.00  0.00           N
ATOM   1867  CA  ASP   120      30.752  39.503  44.293  1.00  0.00           C
ATOM   1868  C   ASP   120      30.152  40.868  43.895  1.00  0.00           C
ATOM   1869  O   ASP   120      30.272  41.867  44.612  1.00  0.00           O
ATOM   1870  CB  ASP   120      29.780  38.641  45.107  1.00  0.00           C
ATOM   1871  CG  ASP   120      28.645  38.062  44.258  1.00  0.00           C
ATOM   1872  OD1 ASP   120      27.830  37.299  44.832  1.00  0.00           O
ATOM   1873  OD2 ASP   120      28.608  38.270  43.027  1.00  0.00           O
ATOM   1874  H   ASP   120      32.093  40.164  45.824  1.00  0.00           H
ATOM   1875  HA  ASP   120      30.920  38.972  43.354  1.00  0.00           H
ATOM   1876  HB2 ASP   120      30.329  37.805  45.546  1.00  0.00           H
ATOM   1877  HB3 ASP   120      29.363  39.234  45.921  1.00  0.00           H
ATOM   1878  N   VAL   121      29.520  40.907  42.721  1.00  0.00           N
ATOM   1879  CA  VAL   121      29.298  42.125  41.925  1.00  0.00           C
ATOM   1880  C   VAL   121      28.241  43.049  42.540  1.00  0.00           C
ATOM   1881  O   VAL   121      27.068  42.690  42.648  1.00  0.00           O
ATOM   1882  CB  VAL   121      28.966  41.793  40.454  1.00  0.00           C
ATOM   1883  CG1 VAL   121      28.806  43.066  39.608  1.00  0.00           C
ATOM   1884  CG2 VAL   121      30.081  40.955  39.809  1.00  0.00           C
ATOM   1885  H   VAL   121      29.267  40.008  42.317  1.00  0.00           H
ATOM   1886  HA  VAL   121      30.239  42.667  41.910  1.00  0.00           H
ATOM   1887  HB  VAL   121      28.035  41.225  40.409  1.00  0.00           H
ATOM   1888 HG11 VAL   121      29.712  43.671  39.659  1.00  0.00           H
ATOM   1889 HG12 VAL   121      28.615  42.800  38.568  1.00  0.00           H
ATOM   1890 HG13 VAL   121      27.957  43.653  39.960  1.00  0.00           H
ATOM   1891 HG21 VAL   121      30.172  39.995  40.318  1.00  0.00           H
ATOM   1892 HG22 VAL   121      29.841  40.763  38.763  1.00  0.00           H
ATOM   1893 HG23 VAL   121      31.031  41.485  39.869  1.00  0.00           H
ATOM   1894  N   GLY   122      28.653  44.268  42.889  1.00  0.00           N
ATOM   1895  CA  GLY   122      27.791  45.342  43.401  1.00  0.00           C
ATOM   1896  C   GLY   122      27.418  45.221  44.880  1.00  0.00           C
ATOM   1897  O   GLY   122      26.600  45.993  45.373  1.00  0.00           O
ATOM   1898  H   GLY   122      29.647  44.458  42.812  1.00  0.00           H
ATOM   1899  HA2 GLY   122      28.299  46.297  43.273  1.00  0.00           H
ATOM   1900  HA3 GLY   122      26.867  45.365  42.823  1.00  0.00           H
ATOM   1901  N   THR   123      27.986  44.250  45.595  1.00  0.00           N
ATOM   1902  CA  THR   123      27.519  43.844  46.932  1.00  0.00           C
ATOM   1903  C   THR   123      27.991  44.732  48.093  1.00  0.00           C
ATOM   1904  O   THR   123      27.698  44.412  49.243  1.00  0.00           O
ATOM   1905  CB  THR   123      27.820  42.357  47.190  1.00  0.00           C
ATOM   1906  CG2 THR   123      27.134  41.456  46.160  1.00  0.00           C
ATOM   1907  OG1 THR   123      29.202  42.086  47.155  1.00  0.00           O
ATOM   1908  H   THR   123      28.674  43.669  45.136  1.00  0.00           H
ATOM   1909  HA  THR   123      26.433  43.938  46.938  1.00  0.00           H
ATOM   1910  HB  THR   123      27.443  42.087  48.178  1.00  0.00           H
ATOM   1911 HG21 THR   123      27.314  40.411  46.396  1.00  0.00           H
ATOM   1912 HG22 THR   123      26.059  41.634  46.176  1.00  0.00           H
ATOM   1913 HG23 THR   123      27.511  41.654  45.158  1.00  0.00           H
ATOM   1914  HG1 THR   123      29.505  42.057  46.233  1.00  0.00           H
ATOM   1915  N   ILE   124      28.653  45.869  47.830  1.00  0.00           N
ATOM   1916  CA  ILE   124      29.281  46.734  48.853  1.00  0.00           C
ATOM   1917  C   ILE   124      28.360  47.172  50.004  1.00  0.00           C
ATOM   1918  O   ILE   124      28.817  47.267  51.139  1.00  0.00           O
ATOM   1919  CB  ILE   124      29.984  47.935  48.175  1.00  0.00           C
ATOM   1920  CG2 ILE   124      28.999  48.842  47.416  1.00  0.00           C
ATOM   1921  CG1 ILE   124      30.798  48.823  49.135  1.00  0.00           C
ATOM   1922  CD1 ILE   124      31.915  48.082  49.879  1.00  0.00           C
ATOM   1923  H   ILE   124      28.828  46.095  46.858  1.00  0.00           H
ATOM   1924  HA  ILE   124      30.059  46.128  49.317  1.00  0.00           H
ATOM   1925  HB  ILE   124      30.687  47.535  47.447  1.00  0.00           H
ATOM   1926 HG21 ILE   124      29.553  49.603  46.867  1.00  0.00           H
ATOM   1927 HG22 ILE   124      28.425  48.258  46.699  1.00  0.00           H
ATOM   1928 HG23 ILE   124      28.314  49.334  48.105  1.00  0.00           H
ATOM   1929 HG12 ILE   124      31.268  49.616  48.552  1.00  0.00           H
ATOM   1930 HG13 ILE   124      30.136  49.289  49.865  1.00  0.00           H
ATOM   1931 HD11 ILE   124      32.484  48.798  50.470  1.00  0.00           H
ATOM   1932 HD12 ILE   124      31.493  47.342  50.556  1.00  0.00           H
ATOM   1933 HD13 ILE   124      32.581  47.593  49.167  1.00  0.00           H
ATOM   1934  N   CYS   125      27.064  47.393  49.751  1.00  0.00           N
ATOM   1935  CA  CYS   125      26.093  47.740  50.798  1.00  0.00           C
ATOM   1936  C   CYS   125      25.198  46.568  51.246  1.00  0.00           C
ATOM   1937  O   CYS   125      24.110  46.801  51.771  1.00  0.00           O
ATOM   1938  CB  CYS   125      25.375  49.057  50.470  1.00  0.00           C
ATOM   1939  SG  CYS   125      26.470  50.484  50.159  1.00  0.00           S
ATOM   1940  H   CYS   125      26.745  47.307  48.798  1.00  0.00           H
ATOM   1941  HA  CYS   125      26.658  47.963  51.702  1.00  0.00           H
ATOM   1942  HB2 CYS   125      24.748  48.906  49.590  1.00  0.00           H
ATOM   1943  HB3 CYS   125      24.722  49.304  51.307  1.00  0.00           H
ATOM   1944  N   SER   126      25.668  45.323  51.082  1.00  0.00           N
ATOM   1945  CA  SER   126      24.986  44.084  51.490  1.00  0.00           C
ATOM   1946  C   SER   126      25.857  43.302  52.499  1.00  0.00           C
ATOM   1947  O   SER   126      26.724  42.520  52.096  1.00  0.00           O
ATOM   1948  CB  SER   126      24.618  43.284  50.232  1.00  0.00           C
ATOM   1949  OG  SER   126      23.443  42.532  50.450  1.00  0.00           O
ATOM   1950  H   SER   126      26.569  45.211  50.625  1.00  0.00           H
ATOM   1951  HA  SER   126      24.040  44.336  51.967  1.00  0.00           H
ATOM   1952  HB2 SER   126      24.418  43.978  49.415  1.00  0.00           H
ATOM   1953  HB3 SER   126      25.440  42.633  49.930  1.00  0.00           H
ATOM   1954  HG  SER   126      23.712  41.637  50.795  1.00  0.00           H
ATOM   1955  N   PRO   127      25.732  43.554  53.823  1.00  0.00           N
ATOM   1956  CA  PRO   127      26.704  43.101  54.835  1.00  0.00           C
ATOM   1957  C   PRO   127      26.842  41.579  54.998  1.00  0.00           C
ATOM   1958  O   PRO   127      27.807  41.122  55.601  1.00  0.00           O
ATOM   1959  CD  PRO   127      24.801  44.493  54.435  1.00  0.00           C
ATOM   1960  CG  PRO   127      25.488  44.979  55.707  1.00  0.00           C
ATOM   1961  CB  PRO   127      26.255  43.738  56.155  1.00  0.00           C
ATOM   1962  HD2 PRO   127      23.874  43.971  54.682  1.00  0.00           H
ATOM   1963  HD3 PRO   127      24.590  45.347  53.795  1.00  0.00           H
ATOM   1964  HG2 PRO   127      24.767  45.306  56.457  1.00  0.00           H
ATOM   1965  HG3 PRO   127      26.188  45.780  55.464  1.00  0.00           H
ATOM   1966  HB2 PRO   127      25.577  43.067  56.684  1.00  0.00           H
ATOM   1967  HB3 PRO   127      27.106  43.995  56.787  1.00  0.00           H
ATOM   1968  HA  PRO   127      27.682  43.500  54.566  1.00  0.00           H
ATOM   1969  N   GLU   128      25.910  40.779  54.481  1.00  0.00           N
ATOM   1970  CA  GLU   128      26.016  39.314  54.429  1.00  0.00           C
ATOM   1971  C   GLU   128      26.882  38.785  53.263  1.00  0.00           C
ATOM   1972  O   GLU   128      27.170  37.585  53.216  1.00  0.00           O
ATOM   1973  CB  GLU   128      24.605  38.688  54.446  1.00  0.00           C
ATOM   1974  CG  GLU   128      23.818  38.721  53.124  1.00  0.00           C
ATOM   1975  CD  GLU   128      23.758  40.108  52.472  1.00  0.00           C
ATOM   1976  OE1 GLU   128      23.463  41.104  53.169  1.00  0.00           O
ATOM   1977  OE2 GLU   128      24.057  40.201  51.264  1.00  0.00           O
ATOM   1978  H   GLU   128      25.095  41.204  54.038  1.00  0.00           H
ATOM   1979  HA  GLU   128      26.510  38.985  55.342  1.00  0.00           H
ATOM   1980  HB2 GLU   128      24.702  37.643  54.742  1.00  0.00           H
ATOM   1981  HB3 GLU   128      24.013  39.185  55.216  1.00  0.00           H
ATOM   1982  HG2 GLU   128      24.278  38.011  52.433  1.00  0.00           H
ATOM   1983  HG3 GLU   128      22.802  38.372  53.318  1.00  0.00           H
ATOM   1984  N   ARG   129      27.304  39.657  52.331  1.00  0.00           N
ATOM   1985  CA  ARG   129      28.024  39.297  51.092  1.00  0.00           C
ATOM   1986  C   ARG   129      29.173  40.247  50.699  1.00  0.00           C
ATOM   1987  O   ARG   129      29.993  39.864  49.868  1.00  0.00           O
ATOM   1988  CB  ARG   129      26.970  39.169  49.977  1.00  0.00           C
ATOM   1989  CG  ARG   129      27.474  38.595  48.645  1.00  0.00           C
ATOM   1990  CD  ARG   129      28.176  37.238  48.789  1.00  0.00           C
ATOM   1991  NE  ARG   129      28.308  36.587  47.474  1.00  0.00           N
ATOM   1992  CZ  ARG   129      28.754  35.385  47.184  1.00  0.00           C
ATOM   1993  NH1 ARG   129      29.286  34.600  48.078  1.00  0.00           N
ATOM   1994  NH2 ARG   129      28.648  34.967  45.960  1.00  0.00           N
ATOM   1995  H   ARG   129      26.952  40.608  52.408  1.00  0.00           H
ATOM   1996  HA  ARG   129      28.493  38.328  51.249  1.00  0.00           H
ATOM   1997  HB2 ARG   129      26.166  38.520  50.333  1.00  0.00           H
ATOM   1998  HB3 ARG   129      26.536  40.153  49.788  1.00  0.00           H
ATOM   1999  HG2 ARG   129      26.611  38.479  47.987  1.00  0.00           H
ATOM   2000  HG3 ARG   129      28.162  39.299  48.178  1.00  0.00           H
ATOM   2001  HD2 ARG   129      29.162  37.393  49.233  1.00  0.00           H
ATOM   2002  HD3 ARG   129      27.581  36.605  49.451  1.00  0.00           H
ATOM   2003  HE  ARG   129      27.959  37.105  46.668  1.00  0.00           H
ATOM   2004 HH11 ARG   129      29.423  34.978  48.997  1.00  0.00           H
ATOM   2005 HH12 ARG   129      29.666  33.719  47.796  1.00  0.00           H
ATOM   2006 HH21 ARG   129      28.277  35.649  45.293  1.00  0.00           H
ATOM   2007 HH22 ARG   129      28.816  34.017  45.659  1.00  0.00           H
ATOM   2008  N   SER   130      29.277  41.430  51.310  1.00  0.00           N
ATOM   2009  CA  SER   130      30.350  42.415  51.083  1.00  0.00           C
ATOM   2010  C   SER   130      31.728  41.948  51.596  1.00  0.00           C
ATOM   2011  O   SER   130      32.173  42.283  52.699  1.00  0.00           O
ATOM   2012  CB  SER   130      29.954  43.756  51.713  1.00  0.00           C
ATOM   2013  OG  SER   130      30.881  44.753  51.344  1.00  0.00           O
ATOM   2014  H   SER   130      28.502  41.714  51.894  1.00  0.00           H
ATOM   2015  HA  SER   130      30.431  42.578  50.008  1.00  0.00           H
ATOM   2016  HB2 SER   130      28.961  44.049  51.375  1.00  0.00           H
ATOM   2017  HB3 SER   130      29.938  43.659  52.800  1.00  0.00           H
ATOM   2018  HG  SER   130      30.840  45.453  52.029  1.00  0.00           H
ATOM   2019  N   CYS   131      32.401  41.106  50.810  1.00  0.00           N
ATOM   2020  CA  CYS   131      33.646  40.440  51.196  1.00  0.00           C
ATOM   2021  C   CYS   131      34.524  40.136  49.975  1.00  0.00           C
ATOM   2022  O   CYS   131      34.021  39.901  48.876  1.00  0.00           O
ATOM   2023  CB  CYS   131      33.360  39.144  51.994  1.00  0.00           C
ATOM   2024  SG  CYS   131      31.634  38.813  52.465  1.00  0.00           S
ATOM   2025  H   CYS   131      31.948  40.795  49.957  1.00  0.00           H
ATOM   2026  HA  CYS   131      34.206  41.117  51.842  1.00  0.00           H
ATOM   2027  HB2 CYS   131      33.701  38.293  51.405  1.00  0.00           H
ATOM   2028  HB3 CYS   131      33.963  39.165  52.902  1.00  0.00           H
ATOM   2029  N   ALA   132      35.836  40.068  50.192  1.00  0.00           N
ATOM   2030  CA  ALA   132      36.818  39.650  49.197  1.00  0.00           C
ATOM   2031  C   ALA   132      37.807  38.628  49.779  1.00  0.00           C
ATOM   2032  O   ALA   132      38.104  38.646  50.976  1.00  0.00           O
ATOM   2033  CB  ALA   132      37.543  40.894  48.677  1.00  0.00           C
ATOM   2034  H   ALA   132      36.189  40.330  51.107  1.00  0.00           H
ATOM   2035  HA  ALA   132      36.306  39.177  48.358  1.00  0.00           H
ATOM   2036  HB1 ALA   132      38.294  40.596  47.946  1.00  0.00           H
ATOM   2037  HB2 ALA   132      36.829  41.572  48.209  1.00  0.00           H
ATOM   2038  HB3 ALA   132      38.037  41.403  49.502  1.00  0.00           H
ATOM   2039  N   VAL   133      38.358  37.768  48.922  1.00  0.00           N
ATOM   2040  CA  VAL   133      39.445  36.835  49.257  1.00  0.00           C
ATOM   2041  C   VAL   133      40.568  36.928  48.225  1.00  0.00           C
ATOM   2042  O   VAL   133      40.296  37.068  47.033  1.00  0.00           O
ATOM   2043  CB  VAL   133      38.918  35.399  49.446  1.00  0.00           C
ATOM   2044  CG1 VAL   133      38.289  34.795  48.182  1.00  0.00           C
ATOM   2045  CG2 VAL   133      40.038  34.466  49.912  1.00  0.00           C
ATOM   2046  H   VAL   133      38.050  37.799  47.953  1.00  0.00           H
ATOM   2047  HA  VAL   133      39.872  37.142  50.210  1.00  0.00           H
ATOM   2048  HB  VAL   133      38.155  35.418  50.226  1.00  0.00           H
ATOM   2049 HG11 VAL   133      37.474  35.428  47.834  1.00  0.00           H
ATOM   2050 HG12 VAL   133      39.033  34.708  47.390  1.00  0.00           H
ATOM   2051 HG13 VAL   133      37.892  33.805  48.405  1.00  0.00           H
ATOM   2052 HG21 VAL   133      39.636  33.476  50.109  1.00  0.00           H
ATOM   2053 HG22 VAL   133      40.800  34.378  49.141  1.00  0.00           H
ATOM   2054 HG23 VAL   133      40.500  34.858  50.818  1.00  0.00           H
ATOM   2055  N   ILE   134      41.818  36.879  48.695  1.00  0.00           N
ATOM   2056  CA  ILE   134      43.036  37.131  47.920  1.00  0.00           C
ATOM   2057  C   ILE   134      44.149  36.155  48.332  1.00  0.00           C
ATOM   2058  O   ILE   134      44.569  36.093  49.487  1.00  0.00           O
ATOM   2059  CB  ILE   134      43.476  38.611  48.099  1.00  0.00           C
ATOM   2060  CG2 ILE   134      44.850  38.875  47.448  1.00  0.00           C
ATOM   2061  CG1 ILE   134      42.390  39.560  47.536  1.00  0.00           C
ATOM   2062  CD1 ILE   134      42.727  41.052  47.590  1.00  0.00           C
ATOM   2063  H   ILE   134      41.942  36.810  49.702  1.00  0.00           H
ATOM   2064  HA  ILE   134      42.826  36.967  46.862  1.00  0.00           H
ATOM   2065  HB  ILE   134      43.578  38.813  49.168  1.00  0.00           H
ATOM   2066 HG21 ILE   134      45.144  39.916  47.563  1.00  0.00           H
ATOM   2067 HG22 ILE   134      45.619  38.280  47.939  1.00  0.00           H
ATOM   2068 HG23 ILE   134      44.826  38.613  46.391  1.00  0.00           H
ATOM   2069 HG12 ILE   134      42.170  39.287  46.504  1.00  0.00           H
ATOM   2070 HG13 ILE   134      41.477  39.436  48.117  1.00  0.00           H
ATOM   2071 HD11 ILE   134      41.834  41.626  47.342  1.00  0.00           H
ATOM   2072 HD12 ILE   134      43.058  41.315  48.593  1.00  0.00           H
ATOM   2073 HD13 ILE   134      43.506  41.290  46.868  1.00  0.00           H
ATOM   2074  N   GLU   135      44.663  35.432  47.347  1.00  0.00           N
ATOM   2075  CA  GLU   135      45.976  34.792  47.354  1.00  0.00           C
ATOM   2076  C   GLU   135      47.068  35.869  47.297  1.00  0.00           C
ATOM   2077  O   GLU   135      47.125  36.659  46.352  1.00  0.00           O
ATOM   2078  CB  GLU   135      46.015  33.885  46.121  1.00  0.00           C
ATOM   2079  CG  GLU   135      47.303  33.118  45.794  1.00  0.00           C
ATOM   2080  CD  GLU   135      46.978  32.083  44.707  1.00  0.00           C
ATOM   2081  OE1 GLU   135      45.909  31.441  44.729  1.00  0.00           O
ATOM   2082  OE2 GLU   135      47.664  31.861  43.681  1.00  0.00           O
ATOM   2083  H   GLU   135      44.201  35.469  46.446  1.00  0.00           H
ATOM   2084  HA  GLU   135      46.101  34.185  48.251  1.00  0.00           H
ATOM   2085  HB2 GLU   135      45.200  33.174  46.256  1.00  0.00           H
ATOM   2086  HB3 GLU   135      45.793  34.494  45.245  1.00  0.00           H
ATOM   2087  HG2 GLU   135      48.069  33.812  45.442  1.00  0.00           H
ATOM   2088  HG3 GLU   135      47.663  32.608  46.689  1.00  0.00           H
ATOM   2089  N   ASP   136      47.921  35.928  48.319  1.00  0.00           N
ATOM   2090  CA  ASP   136      49.130  36.743  48.278  1.00  0.00           C
ATOM   2091  C   ASP   136      50.114  36.193  47.230  1.00  0.00           C
ATOM   2092  O   ASP   136      50.279  34.985  47.062  1.00  0.00           O
ATOM   2093  CB  ASP   136      49.757  36.857  49.676  1.00  0.00           C
ATOM   2094  CG  ASP   136      51.130  37.541  49.661  1.00  0.00           C
ATOM   2095  OD1 ASP   136      51.289  38.602  49.016  1.00  0.00           O
ATOM   2096  OD2 ASP   136      52.071  37.016  50.298  1.00  0.00           O
ATOM   2097  H   ASP   136      47.820  35.255  49.072  1.00  0.00           H
ATOM   2098  HA  ASP   136      48.851  37.750  47.963  1.00  0.00           H
ATOM   2099  HB2 ASP   136      49.084  37.434  50.312  1.00  0.00           H
ATOM   2100  HB3 ASP   136      49.853  35.864  50.112  1.00  0.00           H
ATOM   2101  N   ASP   137      50.797  37.101  46.541  1.00  0.00           N
ATOM   2102  CA  ASP   137      51.696  36.800  45.424  1.00  0.00           C
ATOM   2103  C   ASP   137      52.937  37.718  45.435  1.00  0.00           C
ATOM   2104  O   ASP   137      53.612  37.900  44.423  1.00  0.00           O
ATOM   2105  CB  ASP   137      50.896  36.898  44.108  1.00  0.00           C
ATOM   2106  CG  ASP   137      51.531  36.140  42.938  1.00  0.00           C
ATOM   2107  OD1 ASP   137      52.346  35.210  43.149  1.00  0.00           O
ATOM   2108  OD2 ASP   137      51.208  36.453  41.764  1.00  0.00           O
ATOM   2109  H   ASP   137      50.652  38.071  46.785  1.00  0.00           H
ATOM   2110  HA  ASP   137      52.047  35.775  45.531  1.00  0.00           H
ATOM   2111  HB2 ASP   137      49.903  36.471  44.265  1.00  0.00           H
ATOM   2112  HB3 ASP   137      50.768  37.949  43.842  1.00  0.00           H
ATOM   2113  N   GLY   138      53.216  38.362  46.576  1.00  0.00           N
ATOM   2114  CA  GLY   138      54.092  39.534  46.650  1.00  0.00           C
ATOM   2115  C   GLY   138      53.349  40.824  46.276  1.00  0.00           C
ATOM   2116  O   GLY   138      52.138  40.822  46.064  1.00  0.00           O
ATOM   2117  H   GLY   138      52.593  38.207  47.364  1.00  0.00           H
ATOM   2118  HA2 GLY   138      54.461  39.633  47.671  1.00  0.00           H
ATOM   2119  HA3 GLY   138      54.944  39.404  45.982  1.00  0.00           H
ATOM   2120  N   LEU   139      54.073  41.947  46.179  1.00  0.00           N
ATOM   2121  CA  LEU   139      53.490  43.302  46.093  1.00  0.00           C
ATOM   2122  C   LEU   139      52.541  43.514  44.893  1.00  0.00           C
ATOM   2123  O   LEU   139      51.696  44.408  44.934  1.00  0.00           O
ATOM   2124  CB  LEU   139      54.615  44.362  46.107  1.00  0.00           C
ATOM   2125  CG  LEU   139      55.291  44.583  47.480  1.00  0.00           C
ATOM   2126  CD1 LEU   139      56.266  43.469  47.880  1.00  0.00           C
ATOM   2127  CD2 LEU   139      56.078  45.895  47.457  1.00  0.00           C
ATOM   2128  H   LEU   139      55.064  41.876  46.340  1.00  0.00           H
ATOM   2129  HA  LEU   139      52.873  43.452  46.980  1.00  0.00           H
ATOM   2130  HB2 LEU   139      55.367  44.117  45.354  1.00  0.00           H
ATOM   2131  HB3 LEU   139      54.159  45.310  45.816  1.00  0.00           H
ATOM   2132  HG  LEU   139      54.521  44.669  48.248  1.00  0.00           H
ATOM   2133 HD11 LEU   139      56.989  43.294  47.086  1.00  0.00           H
ATOM   2134 HD12 LEU   139      56.796  43.758  48.789  1.00  0.00           H
ATOM   2135 HD13 LEU   139      55.727  42.550  48.097  1.00  0.00           H
ATOM   2136 HD21 LEU   139      56.856  45.857  46.695  1.00  0.00           H
ATOM   2137 HD22 LEU   139      55.404  46.724  47.245  1.00  0.00           H
ATOM   2138 HD23 LEU   139      56.535  46.070  48.431  1.00  0.00           H
ATOM   2139  N   HIS   140      52.610  42.657  43.869  1.00  0.00           N
ATOM   2140  CA  HIS   140      51.649  42.574  42.758  1.00  0.00           C
ATOM   2141  C   HIS   140      50.196  42.407  43.244  1.00  0.00           C
ATOM   2142  O   HIS   140      49.274  42.925  42.616  1.00  0.00           O
ATOM   2143  CB  HIS   140      52.034  41.405  41.833  1.00  0.00           C
ATOM   2144  CG  HIS   140      53.519  41.288  41.588  1.00  0.00           C
ATOM   2145  ND1 HIS   140      54.297  42.127  40.787  1.00  0.00           N
ATOM   2146  CE1 HIS   140      55.571  41.761  41.000  1.00  0.00           C
ATOM   2147  NE2 HIS   140      55.628  40.741  41.875  1.00  0.00           N
ATOM   2148  CD2 HIS   140      54.345  40.438  42.259  1.00  0.00           C
ATOM   2149  H   HIS   140      53.329  41.949  43.908  1.00  0.00           H
ATOM   2150  HA  HIS   140      51.702  43.500  42.183  1.00  0.00           H
ATOM   2151  HB2 HIS   140      51.693  40.470  42.281  1.00  0.00           H
ATOM   2152  HB3 HIS   140      51.523  41.521  40.878  1.00  0.00           H
ATOM   2153  HE1 HIS   140      56.429  42.242  40.546  1.00  0.00           H
ATOM   2154  HE2 HIS   140      56.466  40.288  42.240  1.00  0.00           H
ATOM   2155  HD2 HIS   140      54.043  39.694  42.982  1.00  0.00           H
ATOM   2156  N   ALA   141      49.992  41.769  44.404  1.00  0.00           N
ATOM   2157  CA  ALA   141      48.693  41.597  45.052  1.00  0.00           C
ATOM   2158  C   ALA   141      47.983  42.923  45.401  1.00  0.00           C
ATOM   2159  O   ALA   141      46.767  42.931  45.594  1.00  0.00           O
ATOM   2160  CB  ALA   141      48.886  40.721  46.296  1.00  0.00           C
ATOM   2161  H   ALA   141      50.797  41.380  44.886  1.00  0.00           H
ATOM   2162  HA  ALA   141      48.044  41.060  44.360  1.00  0.00           H
ATOM   2163  HB1 ALA   141      49.337  39.768  46.012  1.00  0.00           H
ATOM   2164  HB2 ALA   141      49.534  41.223  47.017  1.00  0.00           H
ATOM   2165  HB3 ALA   141      47.919  40.522  46.761  1.00  0.00           H
ATOM   2166  N   ALA   142      48.689  44.063  45.423  1.00  0.00           N
ATOM   2167  CA  ALA   142      48.064  45.378  45.573  1.00  0.00           C
ATOM   2168  C   ALA   142      47.093  45.709  44.417  1.00  0.00           C
ATOM   2169  O   ALA   142      46.073  46.366  44.637  1.00  0.00           O
ATOM   2170  CB  ALA   142      49.163  46.435  45.680  1.00  0.00           C
ATOM   2171  H   ALA   142      49.689  44.023  45.257  1.00  0.00           H
ATOM   2172  HA  ALA   142      47.486  45.389  46.499  1.00  0.00           H
ATOM   2173  HB1 ALA   142      48.694  47.404  45.839  1.00  0.00           H
ATOM   2174  HB2 ALA   142      49.821  46.214  46.520  1.00  0.00           H
ATOM   2175  HB3 ALA   142      49.751  46.463  44.762  1.00  0.00           H
ATOM   2176  N   PHE   143      47.357  45.212  43.200  1.00  0.00           N
ATOM   2177  CA  PHE   143      46.399  45.295  42.093  1.00  0.00           C
ATOM   2178  C   PHE   143      45.168  44.414  42.349  1.00  0.00           C
ATOM   2179  O   PHE   143      44.048  44.859  42.103  1.00  0.00           O
ATOM   2180  CB  PHE   143      47.071  44.917  40.763  1.00  0.00           C
ATOM   2181  CG  PHE   143      48.085  45.934  40.272  1.00  0.00           C
ATOM   2182  CD1 PHE   143      47.649  47.064  39.554  1.00  0.00           C
ATOM   2183  CE1 PHE   143      48.578  48.017  39.097  1.00  0.00           C
ATOM   2184  CZ  PHE   143      49.948  47.843  39.360  1.00  0.00           C
ATOM   2185  CE2 PHE   143      50.388  46.717  40.079  1.00  0.00           C
ATOM   2186  CD2 PHE   143      49.458  45.762  40.529  1.00  0.00           C
ATOM   2187  H   PHE   143      48.190  44.647  43.072  1.00  0.00           H
ATOM   2188  HA  PHE   143      46.042  46.324  42.012  1.00  0.00           H
ATOM   2189  HB2 PHE   143      47.547  43.939  40.859  1.00  0.00           H
ATOM   2190  HB3 PHE   143      46.294  44.824  40.002  1.00  0.00           H
ATOM   2191  HD1 PHE   143      46.598  47.200  39.349  1.00  0.00           H
ATOM   2192  HE1 PHE   143      48.240  48.884  38.546  1.00  0.00           H
ATOM   2193  HZ  PHE   143      50.663  48.577  39.012  1.00  0.00           H
ATOM   2194  HE2 PHE   143      51.441  46.583  40.282  1.00  0.00           H
ATOM   2195  HD2 PHE   143      49.803  44.895  41.073  1.00  0.00           H
ATOM   2196  N   THR   144      45.347  43.209  42.906  1.00  0.00           N
ATOM   2197  CA  THR   144      44.238  42.318  43.294  1.00  0.00           C
ATOM   2198  C   THR   144      43.332  42.981  44.333  1.00  0.00           C
ATOM   2199  O   THR   144      42.115  42.964  44.179  1.00  0.00           O
ATOM   2200  CB  THR   144      44.750  40.971  43.840  1.00  0.00           C
ATOM   2201  CG2 THR   144      43.664  39.897  43.819  1.00  0.00           C
ATOM   2202  OG1 THR   144      45.822  40.490  43.062  1.00  0.00           O
ATOM   2203  H   THR   144      46.287  42.868  43.054  1.00  0.00           H
ATOM   2204  HA  THR   144      43.632  42.117  42.413  1.00  0.00           H
ATOM   2205  HB  THR   144      45.101  41.099  44.864  1.00  0.00           H
ATOM   2206 HG21 THR   144      42.842  40.189  44.470  1.00  0.00           H
ATOM   2207 HG22 THR   144      43.272  39.772  42.810  1.00  0.00           H
ATOM   2208 HG23 THR   144      44.066  38.946  44.167  1.00  0.00           H
ATOM   2209  HG1 THR   144      46.072  39.632  43.419  1.00  0.00           H
ATOM   2210  N   VAL   145      43.908  43.662  45.337  1.00  0.00           N
ATOM   2211  CA  VAL   145      43.148  44.449  46.328  1.00  0.00           C
ATOM   2212  C   VAL   145      42.261  45.493  45.647  1.00  0.00           C
ATOM   2213  O   VAL   145      41.071  45.575  45.944  1.00  0.00           O
ATOM   2214  CB  VAL   145      44.084  45.104  47.368  1.00  0.00           C
ATOM   2215  CG1 VAL   145      43.355  46.057  48.325  1.00  0.00           C
ATOM   2216  CG2 VAL   145      44.762  44.041  48.238  1.00  0.00           C
ATOM   2217  H   VAL   145      44.919  43.618  45.419  1.00  0.00           H
ATOM   2218  HA  VAL   145      42.474  43.780  46.860  1.00  0.00           H
ATOM   2219  HB  VAL   145      44.856  45.668  46.849  1.00  0.00           H
ATOM   2220 HG11 VAL   145      44.056  46.450  49.062  1.00  0.00           H
ATOM   2221 HG12 VAL   145      42.933  46.900  47.778  1.00  0.00           H
ATOM   2222 HG13 VAL   145      42.551  45.529  48.836  1.00  0.00           H
ATOM   2223 HG21 VAL   145      44.008  43.496  48.803  1.00  0.00           H
ATOM   2224 HG22 VAL   145      45.314  43.335  47.622  1.00  0.00           H
ATOM   2225 HG23 VAL   145      45.462  44.516  48.927  1.00  0.00           H
ATOM   2226  N   ALA   146      42.806  46.261  44.699  1.00  0.00           N
ATOM   2227  CA  ALA   146      42.022  47.251  43.964  1.00  0.00           C
ATOM   2228  C   ALA   146      40.915  46.618  43.086  1.00  0.00           C
ATOM   2229  O   ALA   146      39.823  47.181  42.976  1.00  0.00           O
ATOM   2230  CB  ALA   146      42.986  48.125  43.152  1.00  0.00           C
ATOM   2231  H   ALA   146      43.786  46.146  44.473  1.00  0.00           H
ATOM   2232  HA  ALA   146      41.530  47.882  44.699  1.00  0.00           H
ATOM   2233  HB1 ALA   146      42.424  48.875  42.596  1.00  0.00           H
ATOM   2234  HB2 ALA   146      43.684  48.628  43.822  1.00  0.00           H
ATOM   2235  HB3 ALA   146      43.549  47.505  42.456  1.00  0.00           H
ATOM   2236  N   HIS   147      41.187  45.451  42.494  1.00  0.00           N
ATOM   2237  CA  HIS   147      40.306  44.716  41.578  1.00  0.00           C
ATOM   2238  C   HIS   147      39.111  44.052  42.288  1.00  0.00           C
ATOM   2239  O   HIS   147      37.975  44.193  41.833  1.00  0.00           O
ATOM   2240  CB  HIS   147      41.191  43.683  40.857  1.00  0.00           C
ATOM   2241  CG  HIS   147      40.512  42.922  39.754  1.00  0.00           C
ATOM   2242  ND1 HIS   147      40.593  43.182  38.404  1.00  0.00           N
ATOM   2243  CE1 HIS   147      39.929  42.214  37.755  1.00  0.00           C
ATOM   2244  NE2 HIS   147      39.403  41.337  38.628  1.00  0.00           N
ATOM   2245  CD2 HIS   147      39.768  41.787  39.905  1.00  0.00           C
ATOM   2246  H   HIS   147      42.118  45.073  42.630  1.00  0.00           H
ATOM   2247  HA  HIS   147      39.904  45.411  40.836  1.00  0.00           H
ATOM   2248  HB2 HIS   147      42.049  44.197  40.421  1.00  0.00           H
ATOM   2249  HB3 HIS   147      41.568  42.961  41.584  1.00  0.00           H
ATOM   2250  HD1 HIS   147      41.163  43.899  37.958  1.00  0.00           H
ATOM   2251  HE1 HIS   147      39.862  42.127  36.678  1.00  0.00           H
ATOM   2252  HD2 HIS   147      39.551  41.304  40.849  1.00  0.00           H
ATOM   2253  N   GLU   148      39.325  43.379  43.427  1.00  0.00           N
ATOM   2254  CA  GLU   148      38.222  42.785  44.206  1.00  0.00           C
ATOM   2255  C   GLU   148      37.294  43.860  44.791  1.00  0.00           C
ATOM   2256  O   GLU   148      36.071  43.738  44.699  1.00  0.00           O
ATOM   2257  CB  GLU   148      38.745  41.881  45.339  1.00  0.00           C
ATOM   2258  CG  GLU   148      39.636  40.678  44.975  1.00  0.00           C
ATOM   2259  CD  GLU   148      39.255  39.913  43.700  1.00  0.00           C
ATOM   2260  OE1 GLU   148      38.054  39.833  43.342  1.00  0.00           O
ATOM   2261  OE2 GLU   148      40.165  39.366  43.038  1.00  0.00           O
ATOM   2262  H   GLU   148      40.279  43.262  43.759  1.00  0.00           H
ATOM   2263  HA  GLU   148      37.604  42.181  43.542  1.00  0.00           H
ATOM   2264  HB2 GLU   148      39.286  42.495  46.062  1.00  0.00           H
ATOM   2265  HB3 GLU   148      37.870  41.485  45.846  1.00  0.00           H
ATOM   2266  HG2 GLU   148      40.658  41.035  44.872  1.00  0.00           H
ATOM   2267  HG3 GLU   148      39.631  39.983  45.818  1.00  0.00           H
ATOM   2268  N   ILE   149      37.856  44.963  45.307  1.00  0.00           N
ATOM   2269  CA  ILE   149      37.071  46.141  45.720  1.00  0.00           C
ATOM   2270  C   ILE   149      36.272  46.698  44.528  1.00  0.00           C
ATOM   2271  O   ILE   149      35.125  47.107  44.695  1.00  0.00           O
ATOM   2272  CB  ILE   149      37.988  47.214  46.355  1.00  0.00           C
ATOM   2273  CG2 ILE   149      37.229  48.530  46.617  1.00  0.00           C
ATOM   2274  CG1 ILE   149      38.607  46.699  47.677  1.00  0.00           C
ATOM   2275  CD1 ILE   149      39.748  47.587  48.191  1.00  0.00           C
ATOM   2276  H   ILE   149      38.868  45.010  45.361  1.00  0.00           H
ATOM   2277  HA  ILE   149      36.343  45.827  46.469  1.00  0.00           H
ATOM   2278  HB  ILE   149      38.795  47.425  45.651  1.00  0.00           H
ATOM   2279 HG21 ILE   149      36.370  48.347  47.264  1.00  0.00           H
ATOM   2280 HG22 ILE   149      37.880  49.267  47.082  1.00  0.00           H
ATOM   2281 HG23 ILE   149      36.884  48.961  45.679  1.00  0.00           H
ATOM   2282 HG12 ILE   149      37.834  46.625  48.443  1.00  0.00           H
ATOM   2283 HG13 ILE   149      39.015  45.699  47.527  1.00  0.00           H
ATOM   2284 HD11 ILE   149      40.441  47.818  47.382  1.00  0.00           H
ATOM   2285 HD12 ILE   149      39.345  48.510  48.600  1.00  0.00           H
ATOM   2286 HD13 ILE   149      40.292  47.072  48.980  1.00  0.00           H
ATOM   2287  N   GLY   150      36.831  46.644  43.314  1.00  0.00           N
ATOM   2288  CA  GLY   150      36.156  47.069  42.088  1.00  0.00           C
ATOM   2289  C   GLY   150      34.880  46.271  41.815  1.00  0.00           C
ATOM   2290  O   GLY   150      33.841  46.853  41.507  1.00  0.00           O
ATOM   2291  H   GLY   150      37.769  46.277  43.234  1.00  0.00           H
ATOM   2292  HA2 GLY   150      35.902  48.127  42.157  1.00  0.00           H
ATOM   2293  HA3 GLY   150      36.836  46.922  41.249  1.00  0.00           H
ATOM   2294  N   HIS   151      34.906  44.949  41.998  1.00  0.00           N
ATOM   2295  CA  HIS   151      33.691  44.139  41.885  1.00  0.00           C
ATOM   2296  C   HIS   151      32.662  44.448  42.982  1.00  0.00           C
ATOM   2297  O   HIS   151      31.478  44.555  42.660  1.00  0.00           O
ATOM   2298  CB  HIS   151      34.037  42.651  41.841  1.00  0.00           C
ATOM   2299  CG  HIS   151      34.734  42.267  40.564  1.00  0.00           C
ATOM   2300  ND1 HIS   151      34.232  42.417  39.291  1.00  0.00           N
ATOM   2301  CE1 HIS   151      35.163  42.005  38.422  1.00  0.00           C
ATOM   2302  NE2 HIS   151      36.261  41.590  39.074  1.00  0.00           N
ATOM   2303  CD2 HIS   151      36.009  41.795  40.440  1.00  0.00           C
ATOM   2304  H   HIS   151      35.779  44.507  42.262  1.00  0.00           H
ATOM   2305  HA  HIS   151      33.204  44.391  40.941  1.00  0.00           H
ATOM   2306  HB2 HIS   151      34.665  42.396  42.694  1.00  0.00           H
ATOM   2307  HB3 HIS   151      33.115  42.070  41.912  1.00  0.00           H
ATOM   2308  HD1 HIS   151      33.380  42.917  39.036  1.00  0.00           H
ATOM   2309  HE1 HIS   151      35.059  42.041  37.346  1.00  0.00           H
ATOM   2310  HD2 HIS   151      36.696  41.629  41.258  1.00  0.00           H
ATOM   2311  N   LEU   152      33.072  44.684  44.236  1.00  0.00           N
ATOM   2312  CA  LEU   152      32.145  45.161  45.279  1.00  0.00           C
ATOM   2313  C   LEU   152      31.485  46.496  44.876  1.00  0.00           C
ATOM   2314  O   LEU   152      30.282  46.667  45.072  1.00  0.00           O
ATOM   2315  CB  LEU   152      32.863  45.289  46.639  1.00  0.00           C
ATOM   2316  CG  LEU   152      33.447  43.985  47.212  1.00  0.00           C
ATOM   2317  CD1 LEU   152      34.139  44.271  48.544  1.00  0.00           C
ATOM   2318  CD2 LEU   152      32.367  42.934  47.470  1.00  0.00           C
ATOM   2319  H   LEU   152      34.058  44.583  44.456  1.00  0.00           H
ATOM   2320  HA  LEU   152      31.337  44.435  45.380  1.00  0.00           H
ATOM   2321  HB2 LEU   152      33.667  46.017  46.544  1.00  0.00           H
ATOM   2322  HB3 LEU   152      32.148  45.681  47.363  1.00  0.00           H
ATOM   2323  HG  LEU   152      34.182  43.577  46.523  1.00  0.00           H
ATOM   2324 HD11 LEU   152      34.587  43.355  48.928  1.00  0.00           H
ATOM   2325 HD12 LEU   152      34.924  45.014  48.400  1.00  0.00           H
ATOM   2326 HD13 LEU   152      33.410  44.645  49.264  1.00  0.00           H
ATOM   2327 HD21 LEU   152      31.935  42.608  46.526  1.00  0.00           H
ATOM   2328 HD22 LEU   152      32.802  42.066  47.961  1.00  0.00           H
ATOM   2329 HD23 LEU   152      31.581  43.349  48.101  1.00  0.00           H
ATOM   2330  N   LEU   153      32.241  47.392  44.229  1.00  0.00           N
ATOM   2331  CA  LEU   153      31.786  48.650  43.611  1.00  0.00           C
ATOM   2332  C   LEU   153      31.027  48.478  42.270  1.00  0.00           C
ATOM   2333  O   LEU   153      30.869  49.439  41.517  1.00  0.00           O
ATOM   2334  CB  LEU   153      32.980  49.624  43.495  1.00  0.00           C
ATOM   2335  CG  LEU   153      33.596  50.062  44.840  1.00  0.00           C
ATOM   2336  CD1 LEU   153      34.894  50.833  44.591  1.00  0.00           C
ATOM   2337  CD2 LEU   153      32.656  50.970  45.637  1.00  0.00           C
ATOM   2338  H   LEU   153      33.229  47.172  44.138  1.00  0.00           H
ATOM   2339  HA  LEU   153      31.053  49.094  44.283  1.00  0.00           H
ATOM   2340  HB2 LEU   153      33.751  49.146  42.893  1.00  0.00           H
ATOM   2341  HB3 LEU   153      32.662  50.522  42.963  1.00  0.00           H
ATOM   2342  HG  LEU   153      33.828  49.193  45.451  1.00  0.00           H
ATOM   2343 HD11 LEU   153      35.354  51.100  45.542  1.00  0.00           H
ATOM   2344 HD12 LEU   153      35.586  50.202  44.034  1.00  0.00           H
ATOM   2345 HD13 LEU   153      34.695  51.735  44.018  1.00  0.00           H
ATOM   2346 HD21 LEU   153      32.381  51.840  45.041  1.00  0.00           H
ATOM   2347 HD22 LEU   153      31.759  50.419  45.913  1.00  0.00           H
ATOM   2348 HD23 LEU   153      33.153  51.296  46.550  1.00  0.00           H
ATOM   2349  N   GLY   154      30.538  47.271  41.964  1.00  0.00           N
ATOM   2350  CA  GLY   154      29.643  46.998  40.833  1.00  0.00           C
ATOM   2351  C   GLY   154      30.324  46.791  39.480  1.00  0.00           C
ATOM   2352  O   GLY   154      29.629  46.625  38.477  1.00  0.00           O
ATOM   2353  H   GLY   154      30.759  46.509  42.591  1.00  0.00           H
ATOM   2354  HA2 GLY   154      29.068  46.099  41.041  1.00  0.00           H
ATOM   2355  HA3 GLY   154      28.943  47.828  40.729  1.00  0.00           H
ATOM   2356  N   LEU   155      31.658  46.793  39.416  1.00  0.00           N
ATOM   2357  CA  LEU   155      32.376  46.721  38.145  1.00  0.00           C
ATOM   2358  C   LEU   155      32.327  45.330  37.496  1.00  0.00           C
ATOM   2359  O   LEU   155      32.518  44.297  38.142  1.00  0.00           O
ATOM   2360  CB  LEU   155      33.823  47.216  38.307  1.00  0.00           C
ATOM   2361  CG  LEU   155      33.961  48.651  38.858  1.00  0.00           C
ATOM   2362  CD1 LEU   155      35.444  49.015  38.920  1.00  0.00           C
ATOM   2363  CD2 LEU   155      33.232  49.671  37.983  1.00  0.00           C
ATOM   2364  H   LEU   155      32.190  46.919  40.273  1.00  0.00           H
ATOM   2365  HA  LEU   155      31.874  47.400  37.456  1.00  0.00           H
ATOM   2366  HB2 LEU   155      34.353  46.531  38.968  1.00  0.00           H
ATOM   2367  HB3 LEU   155      34.309  47.172  37.331  1.00  0.00           H
ATOM   2368  HG  LEU   155      33.549  48.717  39.862  1.00  0.00           H
ATOM   2369 HD11 LEU   155      35.874  49.007  37.919  1.00  0.00           H
ATOM   2370 HD12 LEU   155      35.564  50.000  39.368  1.00  0.00           H
ATOM   2371 HD13 LEU   155      35.975  48.290  39.532  1.00  0.00           H
ATOM   2372 HD21 LEU   155      33.520  49.538  36.944  1.00  0.00           H
ATOM   2373 HD22 LEU   155      32.156  49.541  38.091  1.00  0.00           H
ATOM   2374 HD23 LEU   155      33.477  50.679  38.311  1.00  0.00           H
ATOM   2375  N   SER   156      32.147  45.322  36.174  1.00  0.00           N
ATOM   2376  CA  SER   156      32.474  44.183  35.308  1.00  0.00           C
ATOM   2377  C   SER   156      33.971  44.152  34.971  1.00  0.00           C
ATOM   2378  O   SER   156      34.676  45.146  35.139  1.00  0.00           O
ATOM   2379  CB  SER   156      31.654  44.257  34.016  1.00  0.00           C
ATOM   2380  OG  SER   156      30.297  43.995  34.306  1.00  0.00           O
ATOM   2381  H   SER   156      32.024  46.218  35.729  1.00  0.00           H
ATOM   2382  HA  SER   156      32.221  43.254  35.819  1.00  0.00           H
ATOM   2383  HB2 SER   156      31.760  45.242  33.556  1.00  0.00           H
ATOM   2384  HB3 SER   156      32.007  43.502  33.314  1.00  0.00           H
ATOM   2385  HG  SER   156      29.961  44.686  34.890  1.00  0.00           H
ATOM   2386  N   HIS   157      34.462  43.026  34.442  1.00  0.00           N
ATOM   2387  CA  HIS   157      35.732  43.027  33.709  1.00  0.00           C
ATOM   2388  C   HIS   157      35.610  43.821  32.396  1.00  0.00           C
ATOM   2389  O   HIS   157      34.564  43.754  31.741  1.00  0.00           O
ATOM   2390  CB  HIS   157      36.172  41.591  33.366  1.00  0.00           C
ATOM   2391  CG  HIS   157      36.462  40.674  34.529  1.00  0.00           C
ATOM   2392  ND1 HIS   157      36.292  39.307  34.531  1.00  0.00           N
ATOM   2393  CE1 HIS   157      36.799  38.822  35.675  1.00  0.00           C
ATOM   2394  NE2 HIS   157      37.313  39.816  36.416  1.00  0.00           N
ATOM   2395  CD2 HIS   157      37.127  40.995  35.682  1.00  0.00           C
ATOM   2396  H   HIS   157      33.854  42.233  34.327  1.00  0.00           H
ATOM   2397  HA  HIS   157      36.489  43.498  34.329  1.00  0.00           H
ATOM   2398  HB2 HIS   157      35.405  41.132  32.744  1.00  0.00           H
ATOM   2399  HB3 HIS   157      37.081  41.645  32.765  1.00  0.00           H
ATOM   2400  HD1 HIS   157      35.879  38.753  33.796  1.00  0.00           H
ATOM   2401  HE1 HIS   157      36.810  37.775  35.954  1.00  0.00           H
ATOM   2402  HD2 HIS   157      37.479  41.981  35.957  1.00  0.00           H
ATOM   2403  N   ASP   158      36.699  44.454  31.945  1.00  0.00           N
ATOM   2404  CA  ASP   158      36.778  45.041  30.593  1.00  0.00           C
ATOM   2405  C   ASP   158      36.543  43.985  29.494  1.00  0.00           C
ATOM   2406  O   ASP   158      35.862  44.253  28.510  1.00  0.00           O
ATOM   2407  CB  ASP   158      38.151  45.701  30.359  1.00  0.00           C
ATOM   2408  CG  ASP   158      38.321  47.127  30.893  1.00  0.00           C
ATOM   2409  OD1 ASP   158      37.415  47.680  31.560  1.00  0.00           O
ATOM   2410  OD2 ASP   158      39.381  47.718  30.579  1.00  0.00           O
ATOM   2411  H   ASP   158      37.525  44.472  32.532  1.00  0.00           H
ATOM   2412  HA  ASP   158      36.002  45.800  30.483  1.00  0.00           H
ATOM   2413  HB2 ASP   158      38.931  45.065  30.783  1.00  0.00           H
ATOM   2414  HB3 ASP   158      38.324  45.748  29.282  1.00  0.00           H
ATOM   2415  N   ASP   159      37.044  42.762  29.702  1.00  0.00           N
ATOM   2416  CA  ASP   159      36.924  41.609  28.789  1.00  0.00           C
ATOM   2417  C   ASP   159      35.511  40.984  28.727  1.00  0.00           C
ATOM   2418  O   ASP   159      35.306  39.952  28.084  1.00  0.00           O
ATOM   2419  CB  ASP   159      37.930  40.530  29.233  1.00  0.00           C
ATOM   2420  CG  ASP   159      39.364  41.029  29.411  1.00  0.00           C
ATOM   2421  OD1 ASP   159      40.021  40.631  30.402  1.00  0.00           O
ATOM   2422  OD2 ASP   159      39.887  41.773  28.559  1.00  0.00           O
ATOM   2423  H   ASP   159      37.615  42.648  30.523  1.00  0.00           H
ATOM   2424  HA  ASP   159      37.185  41.939  27.782  1.00  0.00           H
ATOM   2425  HB2 ASP   159      37.588  40.108  30.181  1.00  0.00           H
ATOM   2426  HB3 ASP   159      37.940  39.726  28.495  1.00  0.00           H
ATOM   2427  N   SER   160      34.538  41.533  29.460  1.00  0.00           N
ATOM   2428  CA  SER   160      33.177  40.987  29.535  1.00  0.00           C
ATOM   2429  C   SER   160      32.338  41.327  28.298  1.00  0.00           C
ATOM   2430  O   SER   160      32.506  42.374  27.674  1.00  0.00           O
ATOM   2431  CB  SER   160      32.466  41.500  30.795  1.00  0.00           C
ATOM   2432  OG  SER   160      32.228  42.893  30.733  1.00  0.00           O
ATOM   2433  H   SER   160      34.730  42.432  29.882  1.00  0.00           H
ATOM   2434  HA  SER   160      33.250  39.902  29.608  1.00  0.00           H
ATOM   2435  HB2 SER   160      31.509  40.987  30.893  1.00  0.00           H
ATOM   2436  HB3 SER   160      33.070  41.273  31.675  1.00  0.00           H
ATOM   2437  HG  SER   160      33.054  43.346  31.005  1.00  0.00           H
ATOM   2438  N   LYS   161      31.330  40.493  28.007  1.00  0.00           N
ATOM   2439  CA  LYS   161      30.313  40.774  26.975  1.00  0.00           C
ATOM   2440  C   LYS   161      29.578  42.104  27.219  1.00  0.00           C
ATOM   2441  O   LYS   161      29.183  42.760  26.262  1.00  0.00           O
ATOM   2442  CB  LYS   161      29.359  39.568  26.881  1.00  0.00           C
ATOM   2443  CG  LYS   161      28.349  39.603  25.719  1.00  0.00           C
ATOM   2444  CD  LYS   161      28.991  39.636  24.321  1.00  0.00           C
ATOM   2445  CE  LYS   161      27.894  39.452  23.263  1.00  0.00           C
ATOM   2446  NZ  LYS   161      28.388  39.692  21.887  1.00  0.00           N
ATOM   2447  H   LYS   161      31.259  39.632  28.529  1.00  0.00           H
ATOM   2448  HA  LYS   161      30.833  40.893  26.023  1.00  0.00           H
ATOM   2449  HB2 LYS   161      29.956  38.659  26.777  1.00  0.00           H
ATOM   2450  HB3 LYS   161      28.799  39.491  27.816  1.00  0.00           H
ATOM   2451  HG2 LYS   161      27.732  38.705  25.795  1.00  0.00           H
ATOM   2452  HG3 LYS   161      27.693  40.469  25.833  1.00  0.00           H
ATOM   2453  HD2 LYS   161      29.493  40.592  24.172  1.00  0.00           H
ATOM   2454  HD3 LYS   161      29.721  38.829  24.227  1.00  0.00           H
ATOM   2455  HE2 LYS   161      27.500  38.435  23.346  1.00  0.00           H
ATOM   2456  HE3 LYS   161      27.083  40.153  23.479  1.00  0.00           H
ATOM   2457  HZ1 LYS   161      29.184  39.108  21.635  1.00  0.00           H
ATOM   2458  HZ2 LYS   161      27.675  39.556  21.189  1.00  0.00           H
ATOM   2459  HZ3 LYS   161      28.710  40.654  21.757  1.00  0.00           H
ATOM   2460  N   PHE   162      29.458  42.529  28.482  1.00  0.00           N
ATOM   2461  CA  PHE   162      28.888  43.822  28.866  1.00  0.00           C
ATOM   2462  C   PHE   162      29.751  44.997  28.385  1.00  0.00           C
ATOM   2463  O   PHE   162      29.237  45.870  27.683  1.00  0.00           O
ATOM   2464  CB  PHE   162      28.673  43.871  30.387  1.00  0.00           C
ATOM   2465  CG  PHE   162      27.986  42.650  30.974  1.00  0.00           C
ATOM   2466  CD1 PHE   162      28.622  41.901  31.985  1.00  0.00           C
ATOM   2467  CE1 PHE   162      27.994  40.764  32.525  1.00  0.00           C
ATOM   2468  CZ  PHE   162      26.729  40.370  32.056  1.00  0.00           C
ATOM   2469  CE2 PHE   162      26.091  41.114  31.048  1.00  0.00           C
ATOM   2470  CD2 PHE   162      26.717  42.253  30.509  1.00  0.00           C
ATOM   2471  H   PHE   162      29.821  41.945  29.214  1.00  0.00           H
ATOM   2472  HA  PHE   162      27.916  43.922  28.383  1.00  0.00           H
ATOM   2473  HB2 PHE   162      29.639  43.996  30.877  1.00  0.00           H
ATOM   2474  HB3 PHE   162      28.075  44.751  30.625  1.00  0.00           H
ATOM   2475  HD1 PHE   162      29.586  42.213  32.364  1.00  0.00           H
ATOM   2476  HE1 PHE   162      28.477  40.207  33.315  1.00  0.00           H
ATOM   2477  HZ  PHE   162      26.238  39.506  32.481  1.00  0.00           H
ATOM   2478  HE2 PHE   162      25.112  40.821  30.695  1.00  0.00           H
ATOM   2479  HD2 PHE   162      26.214  42.824  29.741  1.00  0.00           H
ATOM   2480  N   CYS   163      31.051  45.020  28.709  1.00  0.00           N
ATOM   2481  CA  CYS   163      31.928  46.100  28.253  1.00  0.00           C
ATOM   2482  C   CYS   163      32.261  46.022  26.753  1.00  0.00           C
ATOM   2483  O   CYS   163      32.336  47.080  26.133  1.00  0.00           O
ATOM   2484  CB  CYS   163      33.195  46.227  29.115  1.00  0.00           C
ATOM   2485  SG  CYS   163      32.983  46.881  30.808  1.00  0.00           S
ATOM   2486  H   CYS   163      31.446  44.267  29.261  1.00  0.00           H
ATOM   2487  HA  CYS   163      31.386  47.039  28.380  1.00  0.00           H
ATOM   2488  HB2 CYS   163      33.662  45.245  29.183  1.00  0.00           H
ATOM   2489  HB3 CYS   163      33.898  46.881  28.601  1.00  0.00           H
ATOM   2490  N   GLU   164      32.391  44.838  26.140  1.00  0.00           N
ATOM   2491  CA  GLU   164      32.613  44.733  24.684  1.00  0.00           C
ATOM   2492  C   GLU   164      31.427  45.318  23.889  1.00  0.00           C
ATOM   2493  O   GLU   164      31.643  46.132  22.996  1.00  0.00           O
ATOM   2494  CB  GLU   164      32.963  43.290  24.266  1.00  0.00           C
ATOM   2495  CG  GLU   164      33.240  43.083  22.754  1.00  0.00           C
ATOM   2496  CD  GLU   164      34.547  43.699  22.197  1.00  0.00           C
ATOM   2497  OE1 GLU   164      34.948  43.324  21.067  1.00  0.00           O
ATOM   2498  OE2 GLU   164      35.191  44.530  22.882  1.00  0.00           O
ATOM   2499  H   GLU   164      32.396  43.987  26.695  1.00  0.00           H
ATOM   2500  HA  GLU   164      33.475  45.354  24.439  1.00  0.00           H
ATOM   2501  HB2 GLU   164      33.839  42.961  24.831  1.00  0.00           H
ATOM   2502  HB3 GLU   164      32.122  42.646  24.541  1.00  0.00           H
ATOM   2503  HG2 GLU   164      33.284  42.005  22.587  1.00  0.00           H
ATOM   2504  HG3 GLU   164      32.392  43.456  22.177  1.00  0.00           H
ATOM   2505  N   GLU   165      30.173  45.003  24.247  1.00  0.00           N
ATOM   2506  CA  GLU   165      28.993  45.523  23.525  1.00  0.00           C
ATOM   2507  C   GLU   165      28.575  46.955  23.918  1.00  0.00           C
ATOM   2508  O   GLU   165      27.900  47.623  23.135  1.00  0.00           O
ATOM   2509  CB  GLU   165      27.802  44.556  23.656  1.00  0.00           C
ATOM   2510  CG  GLU   165      28.053  43.164  23.042  1.00  0.00           C
ATOM   2511  CD  GLU   165      28.177  43.116  21.507  1.00  0.00           C
ATOM   2512  OE1 GLU   165      27.500  43.893  20.800  1.00  0.00           O
ATOM   2513  OE2 GLU   165      28.869  42.188  21.017  1.00  0.00           O
ATOM   2514  H   GLU   165      30.026  44.326  24.986  1.00  0.00           H
ATOM   2515  HA  GLU   165      29.240  45.581  22.462  1.00  0.00           H
ATOM   2516  HB2 GLU   165      27.572  44.431  24.716  1.00  0.00           H
ATOM   2517  HB3 GLU   165      26.924  44.995  23.178  1.00  0.00           H
ATOM   2518  HG2 GLU   165      28.954  42.738  23.484  1.00  0.00           H
ATOM   2519  HG3 GLU   165      27.224  42.516  23.334  1.00  0.00           H
ATOM   2520  N   THR   166      28.955  47.448  25.107  1.00  0.00           N
ATOM   2521  CA  THR   166      28.594  48.812  25.569  1.00  0.00           C
ATOM   2522  C   THR   166      29.690  49.851  25.289  1.00  0.00           C
ATOM   2523  O   THR   166      29.385  51.020  25.064  1.00  0.00           O
ATOM   2524  CB  THR   166      28.249  48.820  27.069  1.00  0.00           C
ATOM   2525  CG2 THR   166      27.617  50.127  27.547  1.00  0.00           C
ATOM   2526  OG1 THR   166      27.323  47.804  27.369  1.00  0.00           O
ATOM   2527  H   THR   166      29.459  46.832  25.732  1.00  0.00           H
ATOM   2528  HA  THR   166      27.703  49.143  25.034  1.00  0.00           H
ATOM   2529  HB  THR   166      29.156  48.637  27.647  1.00  0.00           H
ATOM   2530 HG21 THR   166      28.332  50.944  27.473  1.00  0.00           H
ATOM   2531 HG22 THR   166      26.747  50.365  26.935  1.00  0.00           H
ATOM   2532 HG23 THR   166      27.309  50.027  28.588  1.00  0.00           H
ATOM   2533  HG1 THR   166      27.836  46.980  27.390  1.00  0.00           H
ATOM   2534  N   PHE   167      30.969  49.455  25.298  1.00  0.00           N
ATOM   2535  CA  PHE   167      32.120  50.364  25.155  1.00  0.00           C
ATOM   2536  C   PHE   167      33.163  49.917  24.118  1.00  0.00           C
ATOM   2537  O   PHE   167      33.783  50.783  23.491  1.00  0.00           O
ATOM   2538  CB  PHE   167      32.794  50.575  26.523  1.00  0.00           C
ATOM   2539  CG  PHE   167      32.117  51.627  27.378  1.00  0.00           C
ATOM   2540  CD1 PHE   167      32.483  52.981  27.236  1.00  0.00           C
ATOM   2541  CE1 PHE   167      31.841  53.971  27.999  1.00  0.00           C
ATOM   2542  CZ  PHE   167      30.828  53.609  28.904  1.00  0.00           C
ATOM   2543  CE2 PHE   167      30.462  52.260  29.052  1.00  0.00           C
ATOM   2544  CD2 PHE   167      31.108  51.269  28.291  1.00  0.00           C
ATOM   2545  H   PHE   167      31.161  48.474  25.465  1.00  0.00           H
ATOM   2546  HA  PHE   167      31.764  51.335  24.809  1.00  0.00           H
ATOM   2547  HB2 PHE   167      32.835  49.626  27.066  1.00  0.00           H
ATOM   2548  HB3 PHE   167      33.824  50.896  26.360  1.00  0.00           H
ATOM   2549  HD1 PHE   167      33.241  53.266  26.519  1.00  0.00           H
ATOM   2550  HE1 PHE   167      32.106  55.010  27.868  1.00  0.00           H
ATOM   2551  HZ  PHE   167      30.314  54.371  29.471  1.00  0.00           H
ATOM   2552  HE2 PHE   167      29.674  51.984  29.741  1.00  0.00           H
ATOM   2553  HD2 PHE   167      30.816  50.234  28.396  1.00  0.00           H
ATOM   2554  N   GLY   168      33.357  48.607  23.945  1.00  0.00           N
ATOM   2555  CA  GLY   168      34.375  47.999  23.090  1.00  0.00           C
ATOM   2556  C   GLY   168      35.791  48.053  23.679  1.00  0.00           C
ATOM   2557  O   GLY   168      36.268  49.103  24.139  1.00  0.00           O
ATOM   2558  H   GLY   168      32.791  47.966  24.488  1.00  0.00           H
ATOM   2559  HA2 GLY   168      34.104  46.961  22.905  1.00  0.00           H
ATOM   2560  HA3 GLY   168      34.390  48.501  22.126  1.00  0.00           H
ATOM   2561  N   SER   169      36.469  46.902  23.624  1.00  0.00           N
ATOM   2562  CA  SER   169      37.712  46.549  24.327  1.00  0.00           C
ATOM   2563  C   SER   169      38.722  47.680  24.517  1.00  0.00           C
ATOM   2564  O   SER   169      38.974  48.486  23.614  1.00  0.00           O
ATOM   2565  CB  SER   169      38.384  45.380  23.603  1.00  0.00           C
ATOM   2566  OG  SER   169      37.641  44.190  23.762  1.00  0.00           O
ATOM   2567  H   SER   169      35.972  46.110  23.213  1.00  0.00           H
ATOM   2568  HA  SER   169      37.441  46.183  25.319  1.00  0.00           H
ATOM   2569  HB2 SER   169      38.495  45.615  22.546  1.00  0.00           H
ATOM   2570  HB3 SER   169      39.377  45.220  24.017  1.00  0.00           H
ATOM   2571  HG  SER   169      36.736  44.309  23.383  1.00  0.00           H
ATOM   2572  N   THR   170      39.281  47.779  25.724  1.00  0.00           N
ATOM   2573  CA  THR   170      40.305  48.776  26.056  1.00  0.00           C
ATOM   2574  C   THR   170      41.602  48.533  25.289  1.00  0.00           C
ATOM   2575  O   THR   170      41.938  47.422  24.888  1.00  0.00           O
ATOM   2576  CB  THR   170      40.535  48.888  27.570  1.00  0.00           C
ATOM   2577  CG2 THR   170      39.410  49.730  28.168  1.00  0.00           C
ATOM   2578  OG1 THR   170      40.541  47.631  28.207  1.00  0.00           O
ATOM   2579  H   THR   170      39.097  47.066  26.418  1.00  0.00           H
ATOM   2580  HA  THR   170      39.943  49.745  25.722  1.00  0.00           H
ATOM   2581  HB  THR   170      41.480  49.398  27.759  1.00  0.00           H
ATOM   2582 HG21 THR   170      39.620  49.896  29.218  1.00  0.00           H
ATOM   2583 HG22 THR   170      39.361  50.697  27.669  1.00  0.00           H
ATOM   2584 HG23 THR   170      38.456  49.211  28.068  1.00  0.00           H
ATOM   2585  HG1 THR   170      40.137  47.723  29.102  1.00  0.00           H
ATOM   2586  N   GLU   171      42.273  49.640  24.993  1.00  0.00           N
ATOM   2587  CA  GLU   171      43.269  49.753  23.923  1.00  0.00           C
ATOM   2588  C   GLU   171      44.576  49.069  24.346  1.00  0.00           C
ATOM   2589  O   GLU   171      45.184  48.315  23.587  1.00  0.00           O
ATOM   2590  CB  GLU   171      43.446  51.239  23.548  1.00  0.00           C
ATOM   2591  CG  GLU   171      42.124  51.977  23.212  1.00  0.00           C
ATOM   2592  CD  GLU   171      41.177  52.146  24.418  1.00  0.00           C
ATOM   2593  OE1 GLU   171      41.701  52.446  25.525  1.00  0.00           O
ATOM   2594  OE2 GLU   171      39.966  51.820  24.296  1.00  0.00           O
ATOM   2595  H   GLU   171      41.969  50.505  25.422  1.00  0.00           H
ATOM   2596  HA  GLU   171      42.905  49.221  23.044  1.00  0.00           H
ATOM   2597  HB2 GLU   171      43.951  51.758  24.361  1.00  0.00           H
ATOM   2598  HB3 GLU   171      44.096  51.291  22.674  1.00  0.00           H
ATOM   2599  HG2 GLU   171      42.374  52.968  22.826  1.00  0.00           H
ATOM   2600  HG3 GLU   171      41.612  51.432  22.417  1.00  0.00           H
ATOM   2601  N   ASP   172      44.900  49.237  25.622  1.00  0.00           N
ATOM   2602  CA  ASP   172      45.861  48.495  26.420  1.00  0.00           C
ATOM   2603  C   ASP   172      45.182  48.169  27.766  1.00  0.00           C
ATOM   2604  O   ASP   172      44.282  48.886  28.218  1.00  0.00           O
ATOM   2605  CB  ASP   172      47.173  49.291  26.565  1.00  0.00           C
ATOM   2606  CG  ASP   172      47.000  50.741  27.042  1.00  0.00           C
ATOM   2607  OD1 ASP   172      47.467  51.048  28.155  1.00  0.00           O
ATOM   2608  OD2 ASP   172      46.378  51.575  26.342  1.00  0.00           O
ATOM   2609  H   ASP   172      44.324  49.873  26.151  1.00  0.00           H
ATOM   2610  HA  ASP   172      46.087  47.554  25.918  1.00  0.00           H
ATOM   2611  HB2 ASP   172      47.831  48.754  27.252  1.00  0.00           H
ATOM   2612  HB3 ASP   172      47.667  49.312  25.592  1.00  0.00           H
ATOM   2613  N   LYS   173      45.528  47.022  28.361  1.00  0.00           N
ATOM   2614  CA  LYS   173      44.696  46.381  29.394  1.00  0.00           C
ATOM   2615  C   LYS   173      44.701  47.154  30.722  1.00  0.00           C
ATOM   2616  O   LYS   173      45.740  47.327  31.354  1.00  0.00           O
ATOM   2617  CB  LYS   173      45.122  44.922  29.600  1.00  0.00           C
ATOM   2618  CG  LYS   173      45.063  44.098  28.298  1.00  0.00           C
ATOM   2619  CD  LYS   173      44.549  42.673  28.535  1.00  0.00           C
ATOM   2620  CE  LYS   173      43.027  42.695  28.721  1.00  0.00           C
ATOM   2621  NZ  LYS   173      42.512  41.382  29.150  1.00  0.00           N
ATOM   2622  H   LYS   173      46.306  46.506  27.981  1.00  0.00           H
ATOM   2623  HA  LYS   173      43.667  46.381  29.028  1.00  0.00           H
ATOM   2624  HB2 LYS   173      46.138  44.893  29.994  1.00  0.00           H
ATOM   2625  HB3 LYS   173      44.465  44.484  30.351  1.00  0.00           H
ATOM   2626  HG2 LYS   173      44.411  44.582  27.568  1.00  0.00           H
ATOM   2627  HG3 LYS   173      46.066  44.050  27.872  1.00  0.00           H
ATOM   2628  HD2 LYS   173      44.790  42.061  27.663  1.00  0.00           H
ATOM   2629  HD3 LYS   173      45.037  42.246  29.413  1.00  0.00           H
ATOM   2630  HE2 LYS   173      42.759  43.446  29.469  1.00  0.00           H
ATOM   2631  HE3 LYS   173      42.557  42.980  27.776  1.00  0.00           H
ATOM   2632  HZ1 LYS   173      42.811  40.640  28.523  1.00  0.00           H
ATOM   2633  HZ2 LYS   173      42.769  41.193  30.111  1.00  0.00           H
ATOM   2634  HZ3 LYS   173      41.488  41.401  29.124  1.00  0.00           H
ATOM   2635  N   ARG   174      43.508  47.577  31.156  1.00  0.00           N
ATOM   2636  CA  ARG   174      43.250  48.291  32.421  1.00  0.00           C
ATOM   2637  C   ARG   174      43.143  47.332  33.614  1.00  0.00           C
ATOM   2638  O   ARG   174      43.101  46.116  33.443  1.00  0.00           O
ATOM   2639  CB  ARG   174      41.966  49.137  32.257  1.00  0.00           C
ATOM   2640  CG  ARG   174      41.894  49.993  30.978  1.00  0.00           C
ATOM   2641  CD  ARG   174      43.004  51.033  30.821  1.00  0.00           C
ATOM   2642  NE  ARG   174      42.976  51.635  29.468  1.00  0.00           N
ATOM   2643  CZ  ARG   174      44.054  51.950  28.773  1.00  0.00           C
ATOM   2644  NH1 ARG   174      45.214  52.084  29.340  1.00  0.00           N
ATOM   2645  NH2 ARG   174      43.978  52.154  27.484  1.00  0.00           N
ATOM   2646  H   ARG   174      42.717  47.389  30.559  1.00  0.00           H
ATOM   2647  HA  ARG   174      44.088  48.959  32.629  1.00  0.00           H
ATOM   2648  HB2 ARG   174      41.112  48.460  32.258  1.00  0.00           H
ATOM   2649  HB3 ARG   174      41.845  49.794  33.113  1.00  0.00           H
ATOM   2650  HG2 ARG   174      41.900  49.334  30.112  1.00  0.00           H
ATOM   2651  HG3 ARG   174      40.951  50.530  30.978  1.00  0.00           H
ATOM   2652  HD2 ARG   174      42.875  51.809  31.575  1.00  0.00           H
ATOM   2653  HD3 ARG   174      43.964  50.539  30.984  1.00  0.00           H
ATOM   2654  HE  ARG   174      42.121  51.576  28.952  1.00  0.00           H
ATOM   2655 HH11 ARG   174      45.276  52.084  30.349  1.00  0.00           H
ATOM   2656 HH12 ARG   174      46.076  51.991  28.792  1.00  0.00           H
ATOM   2657 HH21 ARG   174      43.108  52.131  26.970  1.00  0.00           H
ATOM   2658 HH22 ARG   174      44.874  52.179  26.984  1.00  0.00           H
ATOM   2659  N   LEU   175      43.054  47.874  34.832  1.00  0.00           N
ATOM   2660  CA  LEU   175      43.031  47.123  36.099  1.00  0.00           C
ATOM   2661  C   LEU   175      41.877  46.102  36.187  1.00  0.00           C
ATOM   2662  O   LEU   175      42.044  45.036  36.775  1.00  0.00           O
ATOM   2663  CB  LEU   175      43.010  48.157  37.246  1.00  0.00           C
ATOM   2664  CG  LEU   175      43.406  47.589  38.624  1.00  0.00           C
ATOM   2665  CD1 LEU   175      44.066  48.689  39.459  1.00  0.00           C
ATOM   2666  CD2 LEU   175      42.222  47.069  39.439  1.00  0.00           C
ATOM   2667  H   LEU   175      43.099  48.887  34.893  1.00  0.00           H
ATOM   2668  HA  LEU   175      43.961  46.552  36.163  1.00  0.00           H
ATOM   2669  HB2 LEU   175      43.734  48.931  36.988  1.00  0.00           H
ATOM   2670  HB3 LEU   175      42.029  48.633  37.307  1.00  0.00           H
ATOM   2671  HG  LEU   175      44.132  46.785  38.494  1.00  0.00           H
ATOM   2672 HD11 LEU   175      44.370  48.282  40.421  1.00  0.00           H
ATOM   2673 HD12 LEU   175      44.950  49.068  38.946  1.00  0.00           H
ATOM   2674 HD13 LEU   175      43.364  49.510  39.619  1.00  0.00           H
ATOM   2675 HD21 LEU   175      41.694  46.285  38.907  1.00  0.00           H
ATOM   2676 HD22 LEU   175      42.586  46.653  40.376  1.00  0.00           H
ATOM   2677 HD23 LEU   175      41.523  47.875  39.653  1.00  0.00           H
ATOM   2678  N   MET   176      40.734  46.373  35.545  1.00  0.00           N
ATOM   2679  CA  MET   176      39.610  45.429  35.426  1.00  0.00           C
ATOM   2680  C   MET   176      39.778  44.373  34.308  1.00  0.00           C
ATOM   2681  O   MET   176      38.809  43.728  33.911  1.00  0.00           O
ATOM   2682  CB  MET   176      38.264  46.175  35.342  1.00  0.00           C
ATOM   2683  CG  MET   176      37.997  47.098  36.543  1.00  0.00           C
ATOM   2684  SD  MET   176      38.241  46.385  38.201  1.00  0.00           S
ATOM   2685  CE  MET   176      37.073  44.997  38.188  1.00  0.00           C
ATOM   2686  H   MET   176      40.655  47.265  35.081  1.00  0.00           H
ATOM   2687  HA  MET   176      39.578  44.847  36.347  1.00  0.00           H
ATOM   2688  HB2 MET   176      38.229  46.767  34.423  1.00  0.00           H
ATOM   2689  HB3 MET   176      37.455  45.445  35.299  1.00  0.00           H
ATOM   2690  HG2 MET   176      38.645  47.969  36.456  1.00  0.00           H
ATOM   2691  HG3 MET   176      36.968  47.452  36.469  1.00  0.00           H
ATOM   2692  HE1 MET   176      36.080  45.347  37.909  1.00  0.00           H
ATOM   2693  HE2 MET   176      37.403  44.242  37.475  1.00  0.00           H
ATOM   2694  HE3 MET   176      37.033  44.546  39.182  1.00  0.00           H
ATOM   2695  N   SER   177      40.993  44.160  33.800  1.00  0.00           N
ATOM   2696  CA  SER   177      41.342  42.979  32.999  1.00  0.00           C
ATOM   2697  C   SER   177      41.131  41.692  33.808  1.00  0.00           C
ATOM   2698  O   SER   177      41.503  41.618  34.977  1.00  0.00           O
ATOM   2699  CB  SER   177      42.800  43.088  32.540  1.00  0.00           C
ATOM   2700  OG  SER   177      43.257  41.909  31.892  1.00  0.00           O
ATOM   2701  H   SER   177      41.755  44.749  34.111  1.00  0.00           H
ATOM   2702  HA  SER   177      40.703  42.942  32.115  1.00  0.00           H
ATOM   2703  HB2 SER   177      42.885  43.932  31.859  1.00  0.00           H
ATOM   2704  HB3 SER   177      43.435  43.277  33.408  1.00  0.00           H
ATOM   2705  HG  SER   177      43.887  41.484  32.520  1.00  0.00           H
ATOM   2706  N   SER   178      40.563  40.660  33.182  1.00  0.00           N
ATOM   2707  CA  SER   178      40.336  39.340  33.798  1.00  0.00           C
ATOM   2708  C   SER   178      41.636  38.611  34.172  1.00  0.00           C
ATOM   2709  O   SER   178      41.675  37.860  35.146  1.00  0.00           O
ATOM   2710  CB  SER   178      39.509  38.488  32.833  1.00  0.00           C
ATOM   2711  OG  SER   178      40.172  38.339  31.588  1.00  0.00           O
ATOM   2712  H   SER   178      40.306  40.782  32.204  1.00  0.00           H
ATOM   2713  HA  SER   178      39.761  39.476  34.713  1.00  0.00           H
ATOM   2714  HB2 SER   178      39.340  37.509  33.283  1.00  0.00           H
ATOM   2715  HB3 SER   178      38.540  38.964  32.666  1.00  0.00           H
ATOM   2716  HG  SER   178      40.099  39.191  31.096  1.00  0.00           H
ATOM   2717  N   ILE   179      42.717  38.874  33.429  1.00  0.00           N
ATOM   2718  CA  ILE   179      44.090  38.422  33.692  1.00  0.00           C
ATOM   2719  C   ILE   179      44.972  39.604  34.140  1.00  0.00           C
ATOM   2720  O   ILE   179      44.933  40.674  33.523  1.00  0.00           O
ATOM   2721  CB  ILE   179      44.663  37.685  32.452  1.00  0.00           C
ATOM   2722  CG2 ILE   179      44.750  38.600  31.210  1.00  0.00           C
ATOM   2723  CG1 ILE   179      46.027  37.038  32.784  1.00  0.00           C
ATOM   2724  CD1 ILE   179      46.697  36.332  31.599  1.00  0.00           C
ATOM   2725  H   ILE   179      42.579  39.510  32.660  1.00  0.00           H
ATOM   2726  HA  ILE   179      44.065  37.710  34.516  1.00  0.00           H
ATOM   2727  HB  ILE   179      43.973  36.877  32.205  1.00  0.00           H
ATOM   2728 HG21 ILE   179      44.981  38.007  30.326  1.00  0.00           H
ATOM   2729 HG22 ILE   179      43.795  39.091  31.031  1.00  0.00           H
ATOM   2730 HG23 ILE   179      45.527  39.353  31.344  1.00  0.00           H
ATOM   2731 HG12 ILE   179      46.719  37.793  33.149  1.00  0.00           H
ATOM   2732 HG13 ILE   179      45.874  36.305  33.575  1.00  0.00           H
ATOM   2733 HD11 ILE   179      47.511  35.702  31.961  1.00  0.00           H
ATOM   2734 HD12 ILE   179      45.973  35.713  31.070  1.00  0.00           H
ATOM   2735 HD13 ILE   179      47.109  37.067  30.907  1.00  0.00           H
ATOM   2736  N   LEU   180      45.801  39.412  35.169  1.00  0.00           N
ATOM   2737  CA  LEU   180      46.795  40.399  35.601  1.00  0.00           C
ATOM   2738  C   LEU   180      47.945  40.532  34.579  1.00  0.00           C
ATOM   2739  O   LEU   180      48.487  39.542  34.086  1.00  0.00           O
ATOM   2740  CB  LEU   180      47.291  40.024  37.010  1.00  0.00           C
ATOM   2741  CG  LEU   180      48.264  41.034  37.657  1.00  0.00           C
ATOM   2742  CD1 LEU   180      47.641  42.424  37.832  1.00  0.00           C
ATOM   2743  CD2 LEU   180      48.686  40.531  39.038  1.00  0.00           C
ATOM   2744  H   LEU   180      45.771  38.517  35.654  1.00  0.00           H
ATOM   2745  HA  LEU   180      46.284  41.360  35.668  1.00  0.00           H
ATOM   2746  HB2 LEU   180      46.425  39.909  37.666  1.00  0.00           H
ATOM   2747  HB3 LEU   180      47.787  39.053  36.956  1.00  0.00           H
ATOM   2748  HG  LEU   180      49.156  41.122  37.037  1.00  0.00           H
ATOM   2749 HD11 LEU   180      47.440  42.880  36.865  1.00  0.00           H
ATOM   2750 HD12 LEU   180      46.714  42.349  38.400  1.00  0.00           H
ATOM   2751 HD13 LEU   180      48.333  43.070  38.370  1.00  0.00           H
ATOM   2752 HD21 LEU   180      49.163  39.555  38.949  1.00  0.00           H
ATOM   2753 HD22 LEU   180      49.395  41.228  39.485  1.00  0.00           H
ATOM   2754 HD23 LEU   180      47.816  40.444  39.690  1.00  0.00           H
ATOM   2755  N   THR   181      48.320  41.767  34.262  1.00  0.00           N
ATOM   2756  CA  THR   181      49.379  42.110  33.288  1.00  0.00           C
ATOM   2757  C   THR   181      49.949  43.506  33.598  1.00  0.00           C
ATOM   2758  O   THR   181      49.600  44.100  34.618  1.00  0.00           O
ATOM   2759  CB  THR   181      48.845  41.966  31.853  1.00  0.00           C
ATOM   2760  CG2 THR   181      47.825  43.031  31.451  1.00  0.00           C
ATOM   2761  OG1 THR   181      49.912  42.027  30.939  1.00  0.00           O
ATOM   2762  H   THR   181      47.883  42.544  34.740  1.00  0.00           H
ATOM   2763  HA  THR   181      50.197  41.403  33.410  1.00  0.00           H
ATOM   2764  HB  THR   181      48.376  40.995  31.757  1.00  0.00           H
ATOM   2765 HG21 THR   181      47.459  42.822  30.444  1.00  0.00           H
ATOM   2766 HG22 THR   181      46.975  43.015  32.138  1.00  0.00           H
ATOM   2767 HG23 THR   181      48.274  44.030  31.465  1.00  0.00           H
ATOM   2768  HG1 THR   181      49.539  41.905  30.057  1.00  0.00           H
ATOM   2769  N   SER   182      50.846  44.044  32.767  1.00  0.00           N
ATOM   2770  CA  SER   182      51.443  45.372  32.952  1.00  0.00           C
ATOM   2771  C   SER   182      50.427  46.504  32.731  1.00  0.00           C
ATOM   2772  O   SER   182      50.224  46.954  31.600  1.00  0.00           O
ATOM   2773  CB  SER   182      52.654  45.525  32.023  1.00  0.00           C
ATOM   2774  OG  SER   182      52.280  45.375  30.665  1.00  0.00           O
ATOM   2775  H   SER   182      51.038  43.538  31.906  1.00  0.00           H
ATOM   2776  HA  SER   182      51.823  45.442  33.977  1.00  0.00           H
ATOM   2777  HB2 SER   182      53.093  46.515  32.156  1.00  0.00           H
ATOM   2778  HB3 SER   182      53.406  44.770  32.267  1.00  0.00           H
ATOM   2779  HG  SER   182      51.542  45.994  30.525  1.00  0.00           H
ATOM   2780  N   ILE   183      49.802  46.961  33.821  1.00  0.00           N
ATOM   2781  CA  ILE   183      48.896  48.105  33.864  1.00  0.00           C
ATOM   2782  C   ILE   183      49.656  49.430  33.658  1.00  0.00           C
ATOM   2783  O   ILE   183      50.687  49.624  34.296  1.00  0.00           O
ATOM   2784  CB  ILE   183      48.053  48.127  35.159  1.00  0.00           C
ATOM   2785  CG2 ILE   183      46.955  49.203  35.095  1.00  0.00           C
ATOM   2786  CG1 ILE   183      47.443  46.758  35.541  1.00  0.00           C
ATOM   2787  CD1 ILE   183      46.591  46.088  34.457  1.00  0.00           C
ATOM   2788  H   ILE   183      49.975  46.494  34.698  1.00  0.00           H
ATOM   2789  HA  ILE   183      48.215  47.999  33.033  1.00  0.00           H
ATOM   2790  HB  ILE   183      48.736  48.404  35.960  1.00  0.00           H
ATOM   2791 HG21 ILE   183      47.412  50.194  35.026  1.00  0.00           H
ATOM   2792 HG22 ILE   183      46.323  49.037  34.223  1.00  0.00           H
ATOM   2793 HG23 ILE   183      46.350  49.166  36.000  1.00  0.00           H
ATOM   2794 HG12 ILE   183      48.241  46.081  35.828  1.00  0.00           H
ATOM   2795 HG13 ILE   183      46.829  46.898  36.428  1.00  0.00           H
ATOM   2796 HD11 ILE   183      45.785  46.754  34.149  1.00  0.00           H
ATOM   2797 HD12 ILE   183      47.206  45.836  33.593  1.00  0.00           H
ATOM   2798 HD13 ILE   183      46.159  45.169  34.861  1.00  0.00           H
ATOM   2799  N   ASP   184      49.160  50.310  32.783  1.00  0.00           N
ATOM   2800  CA  ASP   184      49.742  51.659  32.619  1.00  0.00           C
ATOM   2801  C   ASP   184      49.453  52.575  33.841  1.00  0.00           C
ATOM   2802  O   ASP   184      48.328  52.643  34.356  1.00  0.00           O
ATOM   2803  CB  ASP   184      49.201  52.315  31.333  1.00  0.00           C
ATOM   2804  CG  ASP   184      49.651  53.776  31.190  1.00  0.00           C
ATOM   2805  OD1 ASP   184      50.791  54.087  31.586  1.00  0.00           O
ATOM   2806  OD2 ASP   184      48.827  54.638  30.826  1.00  0.00           O
ATOM   2807  H   ASP   184      48.324  50.081  32.264  1.00  0.00           H
ATOM   2808  HA  ASP   184      50.823  51.577  32.512  1.00  0.00           H
ATOM   2809  HB2 ASP   184      49.541  51.740  30.471  1.00  0.00           H
ATOM   2810  HB3 ASP   184      48.106  52.288  31.341  1.00  0.00           H
ATOM   2811  N   ALA   185      50.460  53.339  34.263  1.00  0.00           N
ATOM   2812  CA  ALA   185      50.353  54.351  35.309  1.00  0.00           C
ATOM   2813  C   ALA   185      49.633  55.632  34.850  1.00  0.00           C
ATOM   2814  O   ALA   185      49.083  56.336  35.705  1.00  0.00           O
ATOM   2815  CB  ALA   185      51.771  54.646  35.818  1.00  0.00           C
ATOM   2816  H   ALA   185      51.297  53.323  33.707  1.00  0.00           H
ATOM   2817  HA  ALA   185      49.780  53.925  36.138  1.00  0.00           H
ATOM   2818  HB1 ALA   185      51.723  55.376  36.629  1.00  0.00           H
ATOM   2819  HB2 ALA   185      52.240  53.735  36.189  1.00  0.00           H
ATOM   2820  HB3 ALA   185      52.372  55.059  35.012  1.00  0.00           H
ATOM   2821  N   SER   186      49.624  55.976  33.546  1.00  0.00           N
ATOM   2822  CA  SER   186      48.905  57.162  33.051  1.00  0.00           C
ATOM   2823  C   SER   186      47.391  56.913  32.931  1.00  0.00           C
ATOM   2824  O   SER   186      46.598  57.841  33.118  1.00  0.00           O
ATOM   2825  CB  SER   186      49.540  57.704  31.757  1.00  0.00           C
ATOM   2826  OG  SER   186      48.957  57.142  30.585  1.00  0.00           O
ATOM   2827  H   SER   186      50.099  55.360  32.889  1.00  0.00           H
ATOM   2828  HA  SER   186      49.020  57.951  33.790  1.00  0.00           H
ATOM   2829  HB2 SER   186      49.370  58.794  31.730  1.00  0.00           H
ATOM   2830  HB3 SER   186      50.617  57.481  31.766  1.00  0.00           H
ATOM   2831  HG  SER   186      48.965  56.143  30.613  1.00  0.00           H
ATOM   2832  N   LYS   187      46.977  55.660  32.711  1.00  0.00           N
ATOM   2833  CA  LYS   187      45.593  55.264  32.398  1.00  0.00           C
ATOM   2834  C   LYS   187      45.257  53.850  32.941  1.00  0.00           C
ATOM   2835  O   LYS   187      45.014  52.935  32.149  1.00  0.00           O
ATOM   2836  CB  LYS   187      45.433  55.415  30.870  1.00  0.00           C
ATOM   2837  CG  LYS   187      43.981  55.487  30.381  1.00  0.00           C
ATOM   2838  CD  LYS   187      44.003  55.867  28.893  1.00  0.00           C
ATOM   2839  CE  LYS   187      42.603  56.158  28.349  1.00  0.00           C
ATOM   2840  NZ  LYS   187      42.700  56.747  26.996  1.00  0.00           N
ATOM   2841  H   LYS   187      47.692  55.001  32.429  1.00  0.00           H
ATOM   2842  HA  LYS   187      44.909  55.965  32.879  1.00  0.00           H
ATOM   2843  HB2 LYS   187      45.919  56.344  30.577  1.00  0.00           H
ATOM   2844  HB3 LYS   187      45.960  54.607  30.369  1.00  0.00           H
ATOM   2845  HG2 LYS   187      43.483  54.525  30.516  1.00  0.00           H
ATOM   2846  HG3 LYS   187      43.452  56.256  30.936  1.00  0.00           H
ATOM   2847  HD2 LYS   187      44.614  56.759  28.764  1.00  0.00           H
ATOM   2848  HD3 LYS   187      44.460  55.051  28.314  1.00  0.00           H
ATOM   2849  HE2 LYS   187      42.032  55.224  28.318  1.00  0.00           H
ATOM   2850  HE3 LYS   187      42.101  56.848  29.021  1.00  0.00           H
ATOM   2851  HZ1 LYS   187      43.161  56.097  26.365  1.00  0.00           H
ATOM   2852  HZ2 LYS   187      41.793  56.929  26.579  1.00  0.00           H
ATOM   2853  HZ3 LYS   187      43.223  57.617  27.017  1.00  0.00           H
ATOM   2854  N   PRO   188      45.235  53.657  34.275  1.00  0.00           N
ATOM   2855  CA  PRO   188      44.954  52.354  34.902  1.00  0.00           C
ATOM   2856  C   PRO   188      43.490  51.904  34.834  1.00  0.00           C
ATOM   2857  O   PRO   188      43.231  50.705  34.940  1.00  0.00           O
ATOM   2858  CD  PRO   188      45.644  54.616  35.290  1.00  0.00           C
ATOM   2859  CG  PRO   188      45.271  53.990  36.629  1.00  0.00           C
ATOM   2860  CB  PRO   188      45.421  52.495  36.353  1.00  0.00           C
ATOM   2861  HD2 PRO   188      45.137  55.571  35.165  1.00  0.00           H
ATOM   2862  HD3 PRO   188      46.719  54.750  35.255  1.00  0.00           H
ATOM   2863  HG2 PRO   188      44.224  54.219  36.875  1.00  0.00           H
ATOM   2864  HG3 PRO   188      45.927  54.316  37.437  1.00  0.00           H
ATOM   2865  HB2 PRO   188      44.825  51.892  37.042  1.00  0.00           H
ATOM   2866  HB3 PRO   188      46.469  52.223  36.428  1.00  0.00           H
ATOM   2867  HA  PRO   188      45.558  51.592  34.413  1.00  0.00           H
ATOM   2868  N   TRP   189      42.519  52.820  34.652  1.00  0.00           N
ATOM   2869  CA  TRP   189      41.081  52.526  34.631  1.00  0.00           C
ATOM   2870  C   TRP   189      40.454  52.683  33.242  1.00  0.00           C
ATOM   2871  O   TRP   189      40.999  53.366  32.374  1.00  0.00           O
ATOM   2872  CB  TRP   189      40.380  53.391  35.689  1.00  0.00           C
ATOM   2873  CG  TRP   189      40.851  53.203  37.105  1.00  0.00           C
ATOM   2874  CD1 TRP   189      41.585  54.090  37.813  1.00  0.00           C
ATOM   2875  NE1 TRP   189      41.811  53.602  39.085  1.00  0.00           N
ATOM   2876  CE2 TRP   189      41.198  52.385  39.274  1.00  0.00           C
ATOM   2877  CZ2 TRP   189      41.084  51.535  40.384  1.00  0.00           C
ATOM   2878  CH2 TRP   189      40.362  50.337  40.255  1.00  0.00           C
ATOM   2879  CZ3 TRP   189      39.788  50.000  39.017  1.00  0.00           C
ATOM   2880  CE3 TRP   189      39.916  50.856  37.906  1.00  0.00           C
ATOM   2881  CD2 TRP   189      40.604  52.083  38.012  1.00  0.00           C
ATOM   2882  H   TRP   189      42.791  53.790  34.578  1.00  0.00           H
ATOM   2883  HA  TRP   189      40.928  51.490  34.935  1.00  0.00           H
ATOM   2884  HB2 TRP   189      40.503  54.435  35.411  1.00  0.00           H
ATOM   2885  HB3 TRP   189      39.313  53.186  35.663  1.00  0.00           H
ATOM   2886  HD1 TRP   189      41.928  55.048  37.444  1.00  0.00           H
ATOM   2887  HE1 TRP   189      42.337  54.102  39.798  1.00  0.00           H
ATOM   2888  HZ2 TRP   189      41.524  51.809  41.331  1.00  0.00           H
ATOM   2889  HH2 TRP   189      40.243  49.677  41.104  1.00  0.00           H
ATOM   2890  HZ3 TRP   189      39.228  49.077  38.926  1.00  0.00           H
ATOM   2891  HE3 TRP   189      39.459  50.582  36.968  1.00  0.00           H
ATOM   2892  N   SER   190      39.311  52.026  33.000  1.00  0.00           N
ATOM   2893  CA  SER   190      38.582  52.074  31.724  1.00  0.00           C
ATOM   2894  C   SER   190      37.403  53.066  31.742  1.00  0.00           C
ATOM   2895  O   SER   190      36.807  53.316  32.784  1.00  0.00           O
ATOM   2896  CB  SER   190      38.086  50.670  31.345  1.00  0.00           C
ATOM   2897  OG  SER   190      37.074  50.151  32.178  1.00  0.00           O
ATOM   2898  H   SER   190      38.883  51.502  33.751  1.00  0.00           H
ATOM   2899  HA  SER   190      39.264  52.398  30.935  1.00  0.00           H
ATOM   2900  HB2 SER   190      37.714  50.681  30.322  1.00  0.00           H
ATOM   2901  HB3 SER   190      38.931  49.989  31.396  1.00  0.00           H
ATOM   2902  HG  SER   190      37.116  49.166  32.007  1.00  0.00           H
ATOM   2903  N   LYS   191      36.990  53.557  30.566  1.00  0.00           N
ATOM   2904  CA  LYS   191      35.766  54.384  30.454  1.00  0.00           C
ATOM   2905  C   LYS   191      34.496  53.600  30.821  1.00  0.00           C
ATOM   2906  O   LYS   191      33.570  54.182  31.374  1.00  0.00           O
ATOM   2907  CB  LYS   191      35.672  55.026  29.058  1.00  0.00           C
ATOM   2908  CG  LYS   191      34.781  56.284  29.064  1.00  0.00           C
ATOM   2909  CD  LYS   191      35.507  57.522  29.622  1.00  0.00           C
ATOM   2910  CE  LYS   191      34.515  58.643  29.959  1.00  0.00           C
ATOM   2911  NZ  LYS   191      33.991  58.508  31.339  1.00  0.00           N
ATOM   2912  H   LYS   191      37.539  53.383  29.738  1.00  0.00           H
ATOM   2913  HA  LYS   191      35.856  55.175  31.198  1.00  0.00           H
ATOM   2914  HB2 LYS   191      36.664  55.308  28.703  1.00  0.00           H
ATOM   2915  HB3 LYS   191      35.257  54.300  28.357  1.00  0.00           H
ATOM   2916  HG2 LYS   191      34.474  56.501  28.038  1.00  0.00           H
ATOM   2917  HG3 LYS   191      33.876  56.091  29.643  1.00  0.00           H
ATOM   2918  HD2 LYS   191      36.090  57.270  30.507  1.00  0.00           H
ATOM   2919  HD3 LYS   191      36.199  57.883  28.861  1.00  0.00           H
ATOM   2920  HE2 LYS   191      35.035  59.603  29.879  1.00  0.00           H
ATOM   2921  HE3 LYS   191      33.700  58.631  29.233  1.00  0.00           H
ATOM   2922  HZ1 LYS   191      33.737  57.561  31.589  1.00  0.00           H
ATOM   2923  HZ2 LYS   191      34.717  58.797  32.008  1.00  0.00           H
ATOM   2924  HZ3 LYS   191      33.248  59.161  31.548  1.00  0.00           H
ATOM   2925  N   CYS   192      34.491  52.282  30.589  1.00  0.00           N
ATOM   2926  CA  CYS   192      33.437  51.380  31.078  1.00  0.00           C
ATOM   2927  C   CYS   192      33.380  51.403  32.613  1.00  0.00           C
ATOM   2928  O   CYS   192      32.302  51.575  33.188  1.00  0.00           O
ATOM   2929  CB  CYS   192      33.678  49.947  30.534  1.00  0.00           C
ATOM   2930  SG  CYS   192      32.261  48.808  30.682  1.00  0.00           S
ATOM   2931  H   CYS   192      35.289  51.874  30.140  1.00  0.00           H
ATOM   2932  HA  CYS   192      32.477  51.736  30.705  1.00  0.00           H
ATOM   2933  HB2 CYS   192      33.937  50.006  29.480  1.00  0.00           H
ATOM   2934  HB3 CYS   192      34.526  49.506  31.064  1.00  0.00           H
ATOM   2935  N   THR   193      34.541  51.338  33.286  1.00  0.00           N
ATOM   2936  CA  THR   193      34.660  51.474  34.744  1.00  0.00           C
ATOM   2937  C   THR   193      34.145  52.820  35.250  1.00  0.00           C
ATOM   2938  O   THR   193      33.271  52.848  36.116  1.00  0.00           O
ATOM   2939  CB  THR   193      36.113  51.251  35.210  1.00  0.00           C
ATOM   2940  CG2 THR   193      36.339  51.593  36.681  1.00  0.00           C
ATOM   2941  OG1 THR   193      36.493  49.912  35.008  1.00  0.00           O
ATOM   2942  H   THR   193      35.393  51.198  32.758  1.00  0.00           H
ATOM   2943  HA  THR   193      34.046  50.705  35.208  1.00  0.00           H
ATOM   2944  HB  THR   193      36.791  51.871  34.635  1.00  0.00           H
ATOM   2945 HG21 THR   193      36.452  52.669  36.792  1.00  0.00           H
ATOM   2946 HG22 THR   193      35.491  51.266  37.276  1.00  0.00           H
ATOM   2947 HG23 THR   193      37.242  51.107  37.048  1.00  0.00           H
ATOM   2948  HG1 THR   193      36.575  49.773  34.054  1.00  0.00           H
ATOM   2949  N   SER   194      34.647  53.941  34.716  1.00  0.00           N
ATOM   2950  CA  SER   194      34.310  55.274  35.229  1.00  0.00           C
ATOM   2951  C   SER   194      32.844  55.659  34.992  1.00  0.00           C
ATOM   2952  O   SER   194      32.214  56.247  35.873  1.00  0.00           O
ATOM   2953  CB  SER   194      35.258  56.327  34.659  1.00  0.00           C
ATOM   2954  OG  SER   194      35.103  56.500  33.267  1.00  0.00           O
ATOM   2955  H   SER   194      35.348  53.870  33.983  1.00  0.00           H
ATOM   2956  HA  SER   194      34.468  55.270  36.308  1.00  0.00           H
ATOM   2957  HB2 SER   194      35.056  57.275  35.156  1.00  0.00           H
ATOM   2958  HB3 SER   194      36.290  56.042  34.875  1.00  0.00           H
ATOM   2959  HG  SER   194      35.704  57.254  33.053  1.00  0.00           H
ATOM   2960  N   ALA   195      32.257  55.260  33.861  1.00  0.00           N
ATOM   2961  CA  ALA   195      30.814  55.371  33.645  1.00  0.00           C
ATOM   2962  C   ALA   195      30.033  54.493  34.647  1.00  0.00           C
ATOM   2963  O   ALA   195      29.136  54.994  35.319  1.00  0.00           O
ATOM   2964  CB  ALA   195      30.500  54.996  32.194  1.00  0.00           C
ATOM   2965  H   ALA   195      32.822  54.809  33.148  1.00  0.00           H
ATOM   2966  HA  ALA   195      30.509  56.405  33.810  1.00  0.00           H
ATOM   2967  HB1 ALA   195      30.799  53.967  31.997  1.00  0.00           H
ATOM   2968  HB2 ALA   195      29.430  55.098  32.013  1.00  0.00           H
ATOM   2969  HB3 ALA   195      31.040  55.662  31.518  1.00  0.00           H
ATOM   2970  N   THR   196      30.411  53.221  34.794  1.00  0.00           N
ATOM   2971  CA  THR   196      29.705  52.255  35.663  1.00  0.00           C
ATOM   2972  C   THR   196      29.695  52.681  37.129  1.00  0.00           C
ATOM   2973  O   THR   196      28.642  52.656  37.755  1.00  0.00           O
ATOM   2974  CB  THR   196      30.295  50.836  35.552  1.00  0.00           C
ATOM   2975  CG2 THR   196      29.580  49.802  36.428  1.00  0.00           C
ATOM   2976  OG1 THR   196      30.172  50.375  34.227  1.00  0.00           O
ATOM   2977  H   THR   196      31.185  52.872  34.238  1.00  0.00           H
ATOM   2978  HA  THR   196      28.665  52.197  35.340  1.00  0.00           H
ATOM   2979  HB  THR   196      31.351  50.853  35.822  1.00  0.00           H
ATOM   2980 HG21 THR   196      29.975  48.807  36.221  1.00  0.00           H
ATOM   2981 HG22 THR   196      29.738  50.020  37.483  1.00  0.00           H
ATOM   2982 HG23 THR   196      28.509  49.812  36.215  1.00  0.00           H
ATOM   2983  HG1 THR   196      30.901  50.785  33.726  1.00  0.00           H
ATOM   2984  N   ILE   197      30.828  53.119  37.694  1.00  0.00           N
ATOM   2985  CA  ILE   197      30.861  53.546  39.105  1.00  0.00           C
ATOM   2986  C   ILE   197      30.083  54.850  39.339  1.00  0.00           C
ATOM   2987  O   ILE   197      29.415  54.969  40.369  1.00  0.00           O
ATOM   2988  CB  ILE   197      32.317  53.600  39.627  1.00  0.00           C
ATOM   2989  CG2 ILE   197      33.121  54.751  39.004  1.00  0.00           C
ATOM   2990  CG1 ILE   197      32.328  53.693  41.166  1.00  0.00           C
ATOM   2991  CD1 ILE   197      33.714  53.495  41.792  1.00  0.00           C
ATOM   2992  H   ILE   197      31.689  53.111  37.151  1.00  0.00           H
ATOM   2993  HA  ILE   197      30.354  52.766  39.680  1.00  0.00           H
ATOM   2994  HB  ILE   197      32.798  52.663  39.353  1.00  0.00           H
ATOM   2995 HG21 ILE   197      32.780  55.703  39.408  1.00  0.00           H
ATOM   2996 HG22 ILE   197      34.182  54.625  39.219  1.00  0.00           H
ATOM   2997 HG23 ILE   197      32.993  54.753  37.925  1.00  0.00           H
ATOM   2998 HG12 ILE   197      31.937  54.657  41.480  1.00  0.00           H
ATOM   2999 HG13 ILE   197      31.668  52.926  41.571  1.00  0.00           H
ATOM   3000 HD11 ILE   197      34.383  54.304  41.494  1.00  0.00           H
ATOM   3001 HD12 ILE   197      33.615  53.499  42.879  1.00  0.00           H
ATOM   3002 HD13 ILE   197      34.127  52.536  41.471  1.00  0.00           H
ATOM   3003  N   THR   198      30.066  55.787  38.374  1.00  0.00           N
ATOM   3004  CA  THR   198      29.227  56.996  38.444  1.00  0.00           C
ATOM   3005  C   THR   198      27.740  56.614  38.465  1.00  0.00           C
ATOM   3006  O   THR   198      26.979  57.042  39.336  1.00  0.00           O
ATOM   3007  CB  THR   198      29.496  57.947  37.264  1.00  0.00           C
ATOM   3008  CG2 THR   198      28.812  59.299  37.458  1.00  0.00           C
ATOM   3009  OG1 THR   198      30.872  58.210  37.115  1.00  0.00           O
ATOM   3010  H   THR   198      30.621  55.617  37.547  1.00  0.00           H
ATOM   3011  HA  THR   198      29.452  57.523  39.373  1.00  0.00           H
ATOM   3012  HB  THR   198      29.129  57.488  36.344  1.00  0.00           H
ATOM   3013 HG21 THR   198      29.162  59.761  38.378  1.00  0.00           H
ATOM   3014 HG22 THR   198      29.053  59.943  36.613  1.00  0.00           H
ATOM   3015 HG23 THR   198      27.730  59.175  37.501  1.00  0.00           H
ATOM   3016  HG1 THR   198      31.273  57.463  36.631  1.00  0.00           H
ATOM   3017  N   GLU   199      27.342  55.745  37.539  1.00  0.00           N
ATOM   3018  CA  GLU   199      25.998  55.192  37.367  1.00  0.00           C
ATOM   3019  C   GLU   199      25.488  54.429  38.599  1.00  0.00           C
ATOM   3020  O   GLU   199      24.308  54.552  38.940  1.00  0.00           O
ATOM   3021  CB  GLU   199      26.069  54.305  36.120  1.00  0.00           C
ATOM   3022  CG  GLU   199      24.866  53.484  35.675  1.00  0.00           C
ATOM   3023  CD  GLU   199      23.873  54.321  34.898  1.00  0.00           C
ATOM   3024  OE1 GLU   199      23.832  54.179  33.648  1.00  0.00           O
ATOM   3025  OE2 GLU   199      23.124  55.040  35.585  1.00  0.00           O
ATOM   3026  H   GLU   199      28.038  55.419  36.875  1.00  0.00           H
ATOM   3027  HA  GLU   199      25.291  56.004  37.164  1.00  0.00           H
ATOM   3028  HB2 GLU   199      26.374  54.883  35.274  1.00  0.00           H
ATOM   3029  HB3 GLU   199      26.863  53.611  36.250  1.00  0.00           H
ATOM   3030  HG2 GLU   199      25.200  52.643  35.071  1.00  0.00           H
ATOM   3031  HG3 GLU   199      24.394  53.027  36.544  1.00  0.00           H
ATOM   3032  N   PHE   200      26.376  53.642  39.211  1.00  0.00           N
ATOM   3033  CA  PHE   200      26.143  52.861  40.438  1.00  0.00           C
ATOM   3034  C   PHE   200      25.996  53.735  41.690  1.00  0.00           C
ATOM   3035  O   PHE   200      25.153  53.468  42.549  1.00  0.00           O
ATOM   3036  CB  PHE   200      27.327  51.883  40.546  1.00  0.00           C
ATOM   3037  CG  PHE   200      27.320  50.919  41.724  1.00  0.00           C
ATOM   3038  CD1 PHE   200      26.649  49.683  41.625  1.00  0.00           C
ATOM   3039  CE1 PHE   200      26.689  48.767  42.694  1.00  0.00           C
ATOM   3040  CZ  PHE   200      27.374  49.090  43.873  1.00  0.00           C
ATOM   3041  CE2 PHE   200      28.040  50.319  43.982  1.00  0.00           C
ATOM   3042  CD2 PHE   200      28.005  51.237  42.914  1.00  0.00           C
ATOM   3043  H   PHE   200      27.288  53.547  38.784  1.00  0.00           H
ATOM   3044  HA  PHE   200      25.208  52.309  40.300  1.00  0.00           H
ATOM   3045  HB2 PHE   200      27.352  51.297  39.625  1.00  0.00           H
ATOM   3046  HB3 PHE   200      28.232  52.469  40.584  1.00  0.00           H
ATOM   3047  HD1 PHE   200      26.098  49.439  40.727  1.00  0.00           H
ATOM   3048  HE1 PHE   200      26.146  47.835  42.626  1.00  0.00           H
ATOM   3049  HZ  PHE   200      27.361  48.409  44.700  1.00  0.00           H
ATOM   3050  HE2 PHE   200      28.547  50.578  44.899  1.00  0.00           H
ATOM   3051  HD2 PHE   200      28.510  52.193  43.007  1.00  0.00           H
ATOM   3052  N   LEU   201      26.798  54.801  41.806  1.00  0.00           N
ATOM   3053  CA  LEU   201      26.706  55.786  42.901  1.00  0.00           C
ATOM   3054  C   LEU   201      25.427  56.625  42.814  1.00  0.00           C
ATOM   3055  O   LEU   201      24.795  56.827  43.856  1.00  0.00           O
ATOM   3056  CB  LEU   201      27.946  56.711  42.874  1.00  0.00           C
ATOM   3057  CG  LEU   201      29.240  56.043  43.389  1.00  0.00           C
ATOM   3058  CD1 LEU   201      30.437  56.942  43.082  1.00  0.00           C
ATOM   3059  CD2 LEU   201      29.203  55.833  44.904  1.00  0.00           C
ATOM   3060  H   LEU   201      27.497  54.949  41.083  1.00  0.00           H
ATOM   3061  HA  LEU   201      26.670  55.242  43.845  1.00  0.00           H
ATOM   3062  HB2 LEU   201      28.114  57.047  41.842  1.00  0.00           H
ATOM   3063  HB3 LEU   201      27.745  57.585  43.492  1.00  0.00           H
ATOM   3064  HG  LEU   201      29.397  55.068  42.914  1.00  0.00           H
ATOM   3065 HD11 LEU   201      30.522  57.070  41.998  1.00  0.00           H
ATOM   3066 HD12 LEU   201      30.318  57.920  43.545  1.00  0.00           H
ATOM   3067 HD13 LEU   201      31.360  56.474  43.439  1.00  0.00           H
ATOM   3068 HD21 LEU   201      29.021  56.772  45.416  1.00  0.00           H
ATOM   3069 HD22 LEU   201      28.413  55.128  45.157  1.00  0.00           H
ATOM   3070 HD23 LEU   201      30.150  55.407  45.246  1.00  0.00           H
ATOM   3071  N   ASP   202      25.009  57.091  41.631  1.00  0.00           N
ATOM   3072  CA  ASP   202      23.794  57.899  41.465  1.00  0.00           C
ATOM   3073  C   ASP   202      22.473  57.101  41.572  1.00  0.00           C
ATOM   3074  O   ASP   202      21.460  57.647  41.968  1.00  0.00           O
ATOM   3075  CB  ASP   202      23.802  58.698  40.159  1.00  0.00           C
ATOM   3076  CG  ASP   202      24.295  60.121  40.391  1.00  0.00           C
ATOM   3077  OD1 ASP   202      25.276  60.558  39.773  1.00  0.00           O
ATOM   3078  OD2 ASP   202      23.774  60.850  41.262  1.00  0.00           O
ATOM   3079  H   ASP   202      25.600  56.931  40.816  1.00  0.00           H
ATOM   3080  HA  ASP   202      23.742  58.603  42.292  1.00  0.00           H
ATOM   3081  HB2 ASP   202      24.410  58.206  39.408  1.00  0.00           H
ATOM   3082  HB3 ASP   202      22.795  58.784  39.760  1.00  0.00           H
ATOM   3083  N   ASP   203      22.498  55.778  41.318  1.00  0.00           N
ATOM   3084  CA  ASP   203      21.376  54.868  41.680  1.00  0.00           C
ATOM   3085  C   ASP   203      21.249  54.633  43.201  1.00  0.00           C
ATOM   3086  O   ASP   203      20.260  54.055  43.675  1.00  0.00           O
ATOM   3087  CB  ASP   203      21.466  53.495  40.989  1.00  0.00           C
ATOM   3088  CG  ASP   203      21.147  53.530  39.492  1.00  0.00           C
ATOM   3089  OD1 ASP   203      20.452  54.468  39.019  1.00  0.00           O
ATOM   3090  OD2 ASP   203      21.734  52.711  38.747  1.00  0.00           O
ATOM   3091  H   ASP   203      23.334  55.365  40.936  1.00  0.00           H
ATOM   3092  HA  ASP   203      20.439  55.318  41.384  1.00  0.00           H
ATOM   3093  HB2 ASP   203      22.466  53.079  41.155  1.00  0.00           H
ATOM   3094  HB3 ASP   203      20.751  52.812  41.463  1.00  0.00           H
ATOM   3095  N   GLY   204      22.243  55.033  43.980  1.00  0.00           N
ATOM   3096  CA  GLY   204      22.260  54.875  45.436  1.00  0.00           C
ATOM   3097  C   GLY   204      22.897  53.590  45.960  1.00  0.00           C
ATOM   3098  O   GLY   204      22.992  53.431  47.177  1.00  0.00           O
ATOM   3099  H   GLY   204      23.012  55.544  43.558  1.00  0.00           H
ATOM   3100  HA2 GLY   204      22.809  55.712  45.864  1.00  0.00           H
ATOM   3101  HA3 GLY   204      21.231  54.922  45.814  1.00  0.00           H
ATOM   3102  N   HIS   205      23.382  52.679  45.102  1.00  0.00           N
ATOM   3103  CA  HIS   205      23.974  51.410  45.549  1.00  0.00           C
ATOM   3104  C   HIS   205      25.228  51.563  46.424  1.00  0.00           C
ATOM   3105  O   HIS   205      25.579  50.655  47.160  1.00  0.00           O
ATOM   3106  CB  HIS   205      24.263  50.503  44.349  1.00  0.00           C
ATOM   3107  CG  HIS   205      23.091  50.271  43.431  1.00  0.00           C
ATOM   3108  ND1 HIS   205      21.868  49.693  43.781  1.00  0.00           N
ATOM   3109  CE1 HIS   205      21.123  49.728  42.659  1.00  0.00           C
ATOM   3110  NE2 HIS   205      21.816  50.272  41.643  1.00  0.00           N
ATOM   3111  CD2 HIS   205      23.059  50.619  42.113  1.00  0.00           C
ATOM   3112  H   HIS   205      23.301  52.857  44.110  1.00  0.00           H
ATOM   3113  HA  HIS   205      23.233  50.897  46.164  1.00  0.00           H
ATOM   3114  HB2 HIS   205      25.074  50.951  43.775  1.00  0.00           H
ATOM   3115  HB3 HIS   205      24.606  49.532  44.713  1.00  0.00           H
ATOM   3116  HE1 HIS   205      20.096  49.385  42.596  1.00  0.00           H
ATOM   3117  HE2 HIS   205      21.449  50.479  40.722  1.00  0.00           H
ATOM   3118  HD2 HIS   205      23.848  51.111  41.566  1.00  0.00           H
ATOM   3119  N   GLY   206      25.872  52.738  46.397  1.00  0.00           N
ATOM   3120  CA  GLY   206      26.985  53.118  47.277  1.00  0.00           C
ATOM   3121  C   GLY   206      26.589  53.900  48.543  1.00  0.00           C
ATOM   3122  O   GLY   206      27.443  54.600  49.088  1.00  0.00           O
ATOM   3123  H   GLY   206      25.525  53.417  45.729  1.00  0.00           H
ATOM   3124  HA2 GLY   206      27.505  52.221  47.594  1.00  0.00           H
ATOM   3125  HA3 GLY   206      27.686  53.728  46.714  1.00  0.00           H
ATOM   3126  N   ASN   207      25.341  53.838  49.021  1.00  0.00           N
ATOM   3127  CA  ASN   207      24.851  54.640  50.170  1.00  0.00           C
ATOM   3128  C   ASN   207      25.717  54.494  51.451  1.00  0.00           C
ATOM   3129  O   ASN   207      25.991  55.455  52.168  1.00  0.00           O
ATOM   3130  CB  ASN   207      23.379  54.262  50.437  1.00  0.00           C
ATOM   3131  CG  ASN   207      22.629  55.239  51.336  1.00  0.00           C
ATOM   3132  OD1 ASN   207      23.137  56.250  51.792  1.00  0.00           O
ATOM   3133  ND2 ASN   207      21.373  54.977  51.605  1.00  0.00           N
ATOM   3134  H   ASN   207      24.650  53.310  48.498  1.00  0.00           H
ATOM   3135  HA  ASN   207      24.877  55.694  49.888  1.00  0.00           H
ATOM   3136  HB2 ASN   207      22.835  54.249  49.496  1.00  0.00           H
ATOM   3137  HB3 ASN   207      23.321  53.266  50.877  1.00  0.00           H
ATOM   3138 HD21 ASN   207      20.880  55.666  52.145  1.00  0.00           H
ATOM   3139 HD22 ASN   207      20.912  54.184  51.191  1.00  0.00           H
ATOM   3140  N   CYS   208      26.266  53.303  51.694  1.00  0.00           N
ATOM   3141  CA  CYS   208      27.153  53.009  52.825  1.00  0.00           C
ATOM   3142  C   CYS   208      28.575  53.621  52.733  1.00  0.00           C
ATOM   3143  O   CYS   208      29.407  53.377  53.618  1.00  0.00           O
ATOM   3144  CB  CYS   208      27.184  51.482  53.005  1.00  0.00           C
ATOM   3145  SG  CYS   208      27.894  50.531  51.632  1.00  0.00           S
ATOM   3146  H   CYS   208      26.073  52.553  51.049  1.00  0.00           H
ATOM   3147  HA  CYS   208      26.699  53.435  53.722  1.00  0.00           H
ATOM   3148  HB2 CYS   208      27.775  51.258  53.895  1.00  0.00           H
ATOM   3149  HB3 CYS   208      26.171  51.122  53.188  1.00  0.00           H
ATOM   3150  N   LEU   209      28.867  54.418  51.694  1.00  0.00           N
ATOM   3151  CA  LEU   209      30.165  55.057  51.417  1.00  0.00           C
ATOM   3152  C   LEU   209      30.163  56.592  51.631  1.00  0.00           C
ATOM   3153  O   LEU   209      31.095  57.272  51.199  1.00  0.00           O
ATOM   3154  CB  LEU   209      30.627  54.687  49.991  1.00  0.00           C
ATOM   3155  CG  LEU   209      30.570  53.186  49.637  1.00  0.00           C
ATOM   3156  CD1 LEU   209      31.057  52.991  48.201  1.00  0.00           C
ATOM   3157  CD2 LEU   209      31.444  52.349  50.568  1.00  0.00           C
ATOM   3158  H   LEU   209      28.149  54.545  50.989  1.00  0.00           H
ATOM   3159  HA  LEU   209      30.908  54.665  52.110  1.00  0.00           H
ATOM   3160  HB2 LEU   209      30.003  55.225  49.279  1.00  0.00           H
ATOM   3161  HB3 LEU   209      31.656  55.030  49.862  1.00  0.00           H
ATOM   3162  HG  LEU   209      29.544  52.822  49.694  1.00  0.00           H
ATOM   3163 HD11 LEU   209      30.965  51.940  47.927  1.00  0.00           H
ATOM   3164 HD12 LEU   209      30.443  53.579  47.521  1.00  0.00           H
ATOM   3165 HD13 LEU   209      32.099  53.295  48.111  1.00  0.00           H
ATOM   3166 HD21 LEU   209      31.042  52.365  51.578  1.00  0.00           H
ATOM   3167 HD22 LEU   209      31.472  51.315  50.234  1.00  0.00           H
ATOM   3168 HD23 LEU   209      32.453  52.751  50.587  1.00  0.00           H
ATOM   3169  N   LEU   210      29.097  57.152  52.220  1.00  0.00           N
ATOM   3170  CA  LEU   210      28.886  58.601  52.446  1.00  0.00           C
ATOM   3171  C   LEU   210      29.394  59.111  53.817  1.00  0.00           C
ATOM   3172  O   LEU   210      29.483  60.317  54.046  1.00  0.00           O
ATOM   3173  CB  LEU   210      27.368  58.891  52.336  1.00  0.00           C
ATOM   3174  CG  LEU   210      26.845  59.144  50.909  1.00  0.00           C
ATOM   3175  CD1 LEU   210      27.033  57.965  49.953  1.00  0.00           C
ATOM   3176  CD2 LEU   210      25.350  59.459  50.960  1.00  0.00           C
ATOM   3177  H   LEU   210      28.347  56.529  52.488  1.00  0.00           H
ATOM   3178  HA  LEU   210      29.427  59.174  51.689  1.00  0.00           H
ATOM   3179  HB2 LEU   210      26.803  58.071  52.795  1.00  0.00           H
ATOM   3180  HB3 LEU   210      27.154  59.800  52.906  1.00  0.00           H
ATOM   3181  HG  LEU   210      27.361  60.009  50.493  1.00  0.00           H
ATOM   3182 HD11 LEU   210      26.575  57.078  50.376  1.00  0.00           H
ATOM   3183 HD12 LEU   210      26.563  58.172  48.995  1.00  0.00           H
ATOM   3184 HD13 LEU   210      28.089  57.767  49.803  1.00  0.00           H
ATOM   3185 HD21 LEU   210      25.173  60.313  51.612  1.00  0.00           H
ATOM   3186 HD22 LEU   210      24.980  59.700  49.964  1.00  0.00           H
ATOM   3187 HD23 LEU   210      24.797  58.599  51.346  1.00  0.00           H
ATOM   3188  N   ASP   211      29.663  58.194  54.740  1.00  0.00           N
ATOM   3189  CA  ASP   211      30.222  58.399  56.082  1.00  0.00           C
ATOM   3190  C   ASP   211      31.766  58.481  56.060  1.00  0.00           C
ATOM   3191  O   ASP   211      32.407  58.284  55.029  1.00  0.00           O
ATOM   3192  CB  ASP   211      29.752  57.231  56.987  1.00  0.00           C
ATOM   3193  CG  ASP   211      30.048  55.824  56.441  1.00  0.00           C
ATOM   3194  OD1 ASP   211      30.150  54.824  57.195  1.00  0.00           O
ATOM   3195  OD2 ASP   211      30.233  55.610  55.226  1.00  0.00           O
ATOM   3196  H   ASP   211      29.653  57.228  54.433  1.00  0.00           H
ATOM   3197  HA  ASP   211      29.840  59.333  56.495  1.00  0.00           H
ATOM   3198  HB2 ASP   211      30.200  57.330  57.977  1.00  0.00           H
ATOM   3199  HB3 ASP   211      28.672  57.316  57.116  1.00  0.00           H
ATOM   3200  N   LEU   212      32.371  58.738  57.228  1.00  0.00           N
ATOM   3201  CA  LEU   212      33.819  58.661  57.461  1.00  0.00           C
ATOM   3202  C   LEU   212      34.122  57.695  58.630  1.00  0.00           C
ATOM   3203  O   LEU   212      33.301  57.585  59.545  1.00  0.00           O
ATOM   3204  CB  LEU   212      34.394  60.061  57.750  1.00  0.00           C
ATOM   3205  CG  LEU   212      34.231  61.103  56.628  1.00  0.00           C
ATOM   3206  CD1 LEU   212      34.786  62.450  57.101  1.00  0.00           C
ATOM   3207  CD2 LEU   212      34.978  60.716  55.352  1.00  0.00           C
ATOM   3208  H   LEU   212      31.798  58.827  58.054  1.00  0.00           H
ATOM   3209  HA  LEU   212      34.300  58.266  56.568  1.00  0.00           H
ATOM   3210  HB2 LEU   212      33.914  60.439  58.651  1.00  0.00           H
ATOM   3211  HB3 LEU   212      35.455  59.961  57.974  1.00  0.00           H
ATOM   3212  HG  LEU   212      33.173  61.231  56.402  1.00  0.00           H
ATOM   3213 HD11 LEU   212      34.300  62.755  58.026  1.00  0.00           H
ATOM   3214 HD12 LEU   212      35.858  62.363  57.282  1.00  0.00           H
ATOM   3215 HD13 LEU   212      34.610  63.207  56.337  1.00  0.00           H
ATOM   3216 HD21 LEU   212      36.032  60.548  55.577  1.00  0.00           H
ATOM   3217 HD22 LEU   212      34.549  59.804  54.937  1.00  0.00           H
ATOM   3218 HD23 LEU   212      34.881  61.509  54.612  1.00  0.00           H
ATOM   3219  N   PRO   213      35.277  57.003  58.640  1.00  0.00           N
ATOM   3220  CA  PRO   213      35.685  56.136  59.746  1.00  0.00           C
ATOM   3221  C   PRO   213      36.151  56.926  60.980  1.00  0.00           C
ATOM   3222  O   PRO   213      37.004  57.806  60.880  1.00  0.00           O
ATOM   3223  CD  PRO   213      36.258  56.955  57.564  1.00  0.00           C
ATOM   3224  CG  PRO   213      37.449  56.176  58.112  1.00  0.00           C
ATOM   3225  CB  PRO   213      36.821  55.278  59.179  1.00  0.00           C
ATOM   3226  HD2 PRO   213      36.573  57.956  57.268  1.00  0.00           H
ATOM   3227  HD3 PRO   213      35.832  56.425  56.709  1.00  0.00           H
ATOM   3228  HG2 PRO   213      38.152  56.869  58.575  1.00  0.00           H
ATOM   3229  HG3 PRO   213      37.935  55.595  57.331  1.00  0.00           H
ATOM   3230  HB2 PRO   213      37.548  54.995  59.942  1.00  0.00           H
ATOM   3231  HB3 PRO   213      36.399  54.391  58.706  1.00  0.00           H
ATOM   3232  HA  PRO   213      34.857  55.486  60.031  1.00  0.00           H
ATOM   3233  N   ARG   214      35.657  56.561  62.175  1.00  0.00           N
ATOM   3234  CA  ARG   214      35.977  57.256  63.442  1.00  0.00           C
ATOM   3235  C   ARG   214      37.460  57.162  63.837  1.00  0.00           C
ATOM   3236  O   ARG   214      37.999  58.122  64.378  1.00  0.00           O
ATOM   3237  CB  ARG   214      35.059  56.723  64.569  1.00  0.00           C
ATOM   3238  CG  ARG   214      34.986  57.688  65.769  1.00  0.00           C
ATOM   3239  CD  ARG   214      34.308  57.091  67.013  1.00  0.00           C
ATOM   3240  NE  ARG   214      32.878  56.765  66.814  1.00  0.00           N
ATOM   3241  CZ  ARG   214      31.856  57.118  67.577  1.00  0.00           C
ATOM   3242  NH1 ARG   214      31.973  57.872  68.636  1.00  0.00           N
ATOM   3243  NH2 ARG   214      30.674  56.691  67.272  1.00  0.00           N
ATOM   3244  H   ARG   214      34.946  55.845  62.186  1.00  0.00           H
ATOM   3245  HA  ARG   214      35.773  58.321  63.297  1.00  0.00           H
ATOM   3246  HB2 ARG   214      34.048  56.589  64.175  1.00  0.00           H
ATOM   3247  HB3 ARG   214      35.429  55.751  64.899  1.00  0.00           H
ATOM   3248  HG2 ARG   214      35.997  57.972  66.060  1.00  0.00           H
ATOM   3249  HG3 ARG   214      34.455  58.592  65.467  1.00  0.00           H
ATOM   3250  HD2 ARG   214      34.844  56.190  67.309  1.00  0.00           H
ATOM   3251  HD3 ARG   214      34.422  57.812  67.822  1.00  0.00           H
ATOM   3252  HE  ARG   214      32.635  56.151  66.044  1.00  0.00           H
ATOM   3253 HH11 ARG   214      32.879  58.185  68.919  1.00  0.00           H
ATOM   3254 HH12 ARG   214      31.160  58.098  69.200  1.00  0.00           H
ATOM   3255 HH21 ARG   214      30.566  56.043  66.502  1.00  0.00           H
ATOM   3256 HH22 ARG   214      29.867  56.924  67.838  1.00  0.00           H
ATOM   3257  N   LYS   215      38.112  56.016  63.591  1.00  0.00           N
ATOM   3258  CA  LYS   215      39.520  55.740  63.952  1.00  0.00           C
ATOM   3259  C   LYS   215      40.235  54.968  62.833  1.00  0.00           C
ATOM   3260  O   LYS   215      40.387  53.755  62.888  1.00  0.00           O
ATOM   3261  CB  LYS   215      39.604  55.052  65.332  1.00  0.00           C
ATOM   3262  CG  LYS   215      39.221  56.023  66.470  1.00  0.00           C
ATOM   3263  CD  LYS   215      39.346  55.424  67.874  1.00  0.00           C
ATOM   3264  CE  LYS   215      38.927  56.492  68.895  1.00  0.00           C
ATOM   3265  NZ  LYS   215      38.556  55.929  70.215  1.00  0.00           N
ATOM   3266  H   LYS   215      37.585  55.275  63.155  1.00  0.00           H
ATOM   3267  HA  LYS   215      40.050  56.692  64.040  1.00  0.00           H
ATOM   3268  HB2 LYS   215      38.950  54.177  65.352  1.00  0.00           H
ATOM   3269  HB3 LYS   215      40.627  54.716  65.498  1.00  0.00           H
ATOM   3270  HG2 LYS   215      39.858  56.907  66.404  1.00  0.00           H
ATOM   3271  HG3 LYS   215      38.185  56.327  66.336  1.00  0.00           H
ATOM   3272  HD2 LYS   215      38.690  54.560  67.938  1.00  0.00           H
ATOM   3273  HD3 LYS   215      40.375  55.112  68.063  1.00  0.00           H
ATOM   3274  HE2 LYS   215      39.736  57.217  69.007  1.00  0.00           H
ATOM   3275  HE3 LYS   215      38.060  57.027  68.498  1.00  0.00           H
ATOM   3276  HZ1 LYS   215      38.269  56.680  70.841  1.00  0.00           H
ATOM   3277  HZ2 LYS   215      37.762  55.291  70.114  1.00  0.00           H
ATOM   3278  HZ3 LYS   215      39.303  55.415  70.655  1.00  0.00           H
ATOM   3279  N   GLN   216      40.637  55.692  61.790  1.00  0.00           N
ATOM   3280  CA  GLN   216      41.425  55.158  60.674  1.00  0.00           C
ATOM   3281  C   GLN   216      42.859  54.792  61.103  1.00  0.00           C
ATOM   3282  O   GLN   216      43.581  55.633  61.641  1.00  0.00           O
ATOM   3283  CB  GLN   216      41.432  56.202  59.537  1.00  0.00           C
ATOM   3284  CG  GLN   216      42.310  55.821  58.334  1.00  0.00           C
ATOM   3285  CD  GLN   216      42.287  56.851  57.199  1.00  0.00           C
ATOM   3286  OE1 GLN   216      41.946  58.017  57.348  1.00  0.00           O
ATOM   3287  NE2 GLN   216      42.687  56.463  56.007  1.00  0.00           N
ATOM   3288  H   GLN   216      40.462  56.684  61.807  1.00  0.00           H
ATOM   3289  HA  GLN   216      40.934  54.260  60.301  1.00  0.00           H
ATOM   3290  HB2 GLN   216      40.412  56.354  59.190  1.00  0.00           H
ATOM   3291  HB3 GLN   216      41.791  57.150  59.936  1.00  0.00           H
ATOM   3292  HG2 GLN   216      43.346  55.720  58.654  1.00  0.00           H
ATOM   3293  HG3 GLN   216      41.979  54.858  57.948  1.00  0.00           H
ATOM   3294 HE21 GLN   216      42.642  57.143  55.270  1.00  0.00           H
ATOM   3295 HE22 GLN   216      43.012  55.529  55.848  1.00  0.00           H
ATOM   3296  N   ILE   217      43.298  53.573  60.774  1.00  0.00           N
ATOM   3297  CA  ILE   217      44.705  53.170  60.769  1.00  0.00           C
ATOM   3298  C   ILE   217      45.348  53.708  59.483  1.00  0.00           C
ATOM   3299  O   ILE   217      44.854  53.452  58.383  1.00  0.00           O
ATOM   3300  CB  ILE   217      44.842  51.634  60.897  1.00  0.00           C
ATOM   3301  CG2 ILE   217      46.325  51.218  60.860  1.00  0.00           C
ATOM   3302  CG1 ILE   217      44.152  51.112  62.182  1.00  0.00           C
ATOM   3303  CD1 ILE   217      44.180  49.590  62.366  1.00  0.00           C
ATOM   3304  H   ILE   217      42.639  52.951  60.315  1.00  0.00           H
ATOM   3305  HA  ILE   217      45.205  53.627  61.624  1.00  0.00           H
ATOM   3306  HB  ILE   217      44.341  51.185  60.043  1.00  0.00           H
ATOM   3307 HG21 ILE   217      46.410  50.131  60.865  1.00  0.00           H
ATOM   3308 HG22 ILE   217      46.806  51.578  59.949  1.00  0.00           H
ATOM   3309 HG23 ILE   217      46.845  51.626  61.728  1.00  0.00           H
ATOM   3310 HG12 ILE   217      44.614  51.578  63.045  1.00  0.00           H
ATOM   3311 HG13 ILE   217      43.102  51.414  62.174  1.00  0.00           H
ATOM   3312 HD11 ILE   217      45.195  49.245  62.546  1.00  0.00           H
ATOM   3313 HD12 ILE   217      43.562  49.325  63.226  1.00  0.00           H
ATOM   3314 HD13 ILE   217      43.772  49.104  61.477  1.00  0.00           H
ATOM   3315  N   LEU   218      46.447  54.453  59.610  1.00  0.00           N
ATOM   3316  CA  LEU   218      47.166  55.055  58.480  1.00  0.00           C
ATOM   3317  C   LEU   218      48.237  54.104  57.902  1.00  0.00           C
ATOM   3318  O   LEU   218      48.781  53.242  58.593  1.00  0.00           O
ATOM   3319  CB  LEU   218      47.774  56.417  58.894  1.00  0.00           C
ATOM   3320  CG  LEU   218      46.729  57.481  59.282  1.00  0.00           C
ATOM   3321  CD1 LEU   218      47.446  58.729  59.786  1.00  0.00           C
ATOM   3322  CD2 LEU   218      45.847  57.887  58.101  1.00  0.00           C
ATOM   3323  H   LEU   218      46.812  54.609  60.534  1.00  0.00           H
ATOM   3324  HA  LEU   218      46.459  55.224  57.663  1.00  0.00           H
ATOM   3325  HB2 LEU   218      48.445  56.240  59.741  1.00  0.00           H
ATOM   3326  HB3 LEU   218      48.374  56.794  58.059  1.00  0.00           H
ATOM   3327  HG  LEU   218      46.095  57.100  60.081  1.00  0.00           H
ATOM   3328 HD11 LEU   218      46.717  59.475  60.086  1.00  0.00           H
ATOM   3329 HD12 LEU   218      48.061  58.480  60.646  1.00  0.00           H
ATOM   3330 HD13 LEU   218      48.079  59.145  59.005  1.00  0.00           H
ATOM   3331 HD21 LEU   218      46.456  58.260  57.281  1.00  0.00           H
ATOM   3332 HD22 LEU   218      45.256  57.043  57.755  1.00  0.00           H
ATOM   3333 HD23 LEU   218      45.158  58.669  58.412  1.00  0.00           H
ATOM   3334  N   GLY   219      48.569  54.306  56.622  1.00  0.00           N
ATOM   3335  CA  GLY   219      49.706  53.653  55.957  1.00  0.00           C
ATOM   3336  C   GLY   219      51.047  54.367  56.212  1.00  0.00           C
ATOM   3337  O   GLY   219      51.039  55.492  56.722  1.00  0.00           O
ATOM   3338  H   GLY   219      48.115  55.061  56.130  1.00  0.00           H
ATOM   3339  HA2 GLY   219      49.774  52.631  56.329  1.00  0.00           H
ATOM   3340  HA3 GLY   219      49.523  53.615  54.880  1.00  0.00           H
ATOM   3341  N   PRO   220      52.183  53.756  55.816  1.00  0.00           N
ATOM   3342  CA  PRO   220      53.517  54.327  55.973  1.00  0.00           C
ATOM   3343  C   PRO   220      53.674  55.717  55.313  1.00  0.00           C
ATOM   3344  O   PRO   220      52.953  56.086  54.383  1.00  0.00           O
ATOM   3345  CD  PRO   220      52.279  52.412  55.260  1.00  0.00           C
ATOM   3346  CG  PRO   220      53.724  51.983  55.487  1.00  0.00           C
ATOM   3347  CB  PRO   220      54.482  53.300  55.361  1.00  0.00           C
ATOM   3348  HD2 PRO   220      52.070  52.439  54.191  1.00  0.00           H
ATOM   3349  HD3 PRO   220      51.614  51.702  55.761  1.00  0.00           H
ATOM   3350  HG2 PRO   220      54.059  51.259  54.752  1.00  0.00           H
ATOM   3351  HG3 PRO   220      53.840  51.591  56.499  1.00  0.00           H
ATOM   3352  HB2 PRO   220      54.645  53.529  54.308  1.00  0.00           H
ATOM   3353  HB3 PRO   220      55.433  53.287  55.897  1.00  0.00           H
ATOM   3354  HA  PRO   220      53.717  54.430  57.037  1.00  0.00           H
ATOM   3355  N   GLU   221      54.675  56.469  55.776  1.00  0.00           N
ATOM   3356  CA  GLU   221      55.092  57.783  55.246  1.00  0.00           C
ATOM   3357  C   GLU   221      55.974  57.680  53.975  1.00  0.00           C
ATOM   3358  O   GLU   221      55.894  58.532  53.091  1.00  0.00           O
ATOM   3359  CB  GLU   221      55.883  58.478  56.381  1.00  0.00           C
ATOM   3360  CG  GLU   221      56.708  59.743  56.060  1.00  0.00           C
ATOM   3361  CD  GLU   221      55.927  61.069  55.969  1.00  0.00           C
ATOM   3362  OE1 GLU   221      54.727  61.113  56.318  1.00  0.00           O
ATOM   3363  OE2 GLU   221      56.569  62.089  55.596  1.00  0.00           O
ATOM   3364  H   GLU   221      55.188  56.127  56.572  1.00  0.00           H
ATOM   3365  HA  GLU   221      54.219  58.393  54.994  1.00  0.00           H
ATOM   3366  HB2 GLU   221      55.203  58.696  57.207  1.00  0.00           H
ATOM   3367  HB3 GLU   221      56.610  57.749  56.754  1.00  0.00           H
ATOM   3368  HG2 GLU   221      57.433  59.865  56.874  1.00  0.00           H
ATOM   3369  HG3 GLU   221      57.298  59.605  55.152  1.00  0.00           H
ATOM   3370  N   GLU   222      56.807  56.634  53.886  1.00  0.00           N
ATOM   3371  CA  GLU   222      57.804  56.445  52.826  1.00  0.00           C
ATOM   3372  C   GLU   222      57.323  55.536  51.685  1.00  0.00           C
ATOM   3373  O   GLU   222      56.400  54.730  51.840  1.00  0.00           O
ATOM   3374  CB  GLU   222      59.130  55.949  53.422  1.00  0.00           C
ATOM   3375  CG  GLU   222      59.913  57.043  54.169  1.00  0.00           C
ATOM   3376  CD  GLU   222      60.331  58.226  53.273  1.00  0.00           C
ATOM   3377  OE1 GLU   222      60.596  59.314  53.841  1.00  0.00           O
ATOM   3378  OE2 GLU   222      60.399  58.050  52.034  1.00  0.00           O
ATOM   3379  H   GLU   222      56.755  55.926  54.597  1.00  0.00           H
ATOM   3380  HA  GLU   222      57.997  57.409  52.362  1.00  0.00           H
ATOM   3381  HB2 GLU   222      58.928  55.125  54.101  1.00  0.00           H
ATOM   3382  HB3 GLU   222      59.764  55.546  52.633  1.00  0.00           H
ATOM   3383  HG2 GLU   222      59.299  57.403  54.998  1.00  0.00           H
ATOM   3384  HG3 GLU   222      60.814  56.588  54.596  1.00  0.00           H
ATOM   3385  N   LEU   223      57.972  55.662  50.520  1.00  0.00           N
ATOM   3386  CA  LEU   223      57.632  54.905  49.309  1.00  0.00           C
ATOM   3387  C   LEU   223      57.853  53.382  49.470  1.00  0.00           C
ATOM   3388  O   LEU   223      58.830  52.986  50.111  1.00  0.00           O
ATOM   3389  CB  LEU   223      58.455  55.418  48.115  1.00  0.00           C
ATOM   3390  CG  LEU   223      58.221  56.887  47.730  1.00  0.00           C
ATOM   3391  CD1 LEU   223      59.166  57.251  46.583  1.00  0.00           C
ATOM   3392  CD2 LEU   223      56.787  57.141  47.256  1.00  0.00           C
ATOM   3393  H   LEU   223      58.754  56.301  50.480  1.00  0.00           H
ATOM   3394  HA  LEU   223      56.579  55.076  49.110  1.00  0.00           H
ATOM   3395  HB2 LEU   223      59.511  55.283  48.351  1.00  0.00           H
ATOM   3396  HB3 LEU   223      58.232  54.799  47.244  1.00  0.00           H
ATOM   3397  HG  LEU   223      58.440  57.536  48.577  1.00  0.00           H
ATOM   3398 HD11 LEU   223      60.201  57.121  46.904  1.00  0.00           H
ATOM   3399 HD12 LEU   223      58.969  56.610  45.723  1.00  0.00           H
ATOM   3400 HD13 LEU   223      59.019  58.297  46.299  1.00  0.00           H
ATOM   3401 HD21 LEU   223      56.091  56.990  48.081  1.00  0.00           H
ATOM   3402 HD22 LEU   223      56.689  58.176  46.920  1.00  0.00           H
ATOM   3403 HD23 LEU   223      56.537  56.472  46.433  1.00  0.00           H
ATOM   3404  N   PRO   224      57.025  52.509  48.850  1.00  0.00           N
ATOM   3405  CA  PRO   224      57.092  51.058  49.058  1.00  0.00           C
ATOM   3406  C   PRO   224      58.490  50.433  48.882  1.00  0.00           C
ATOM   3407  O   PRO   224      58.918  49.613  49.701  1.00  0.00           O
ATOM   3408  CD  PRO   224      55.868  52.837  48.030  1.00  0.00           C
ATOM   3409  CG  PRO   224      55.030  51.564  47.965  1.00  0.00           C
ATOM   3410  CB  PRO   224      56.082  50.465  48.073  1.00  0.00           C
ATOM   3411  HD2 PRO   224      56.200  53.116  47.032  1.00  0.00           H
ATOM   3412  HD3 PRO   224      55.272  53.633  48.472  1.00  0.00           H
ATOM   3413  HG2 PRO   224      54.472  51.500  47.031  1.00  0.00           H
ATOM   3414  HG3 PRO   224      54.355  51.520  48.825  1.00  0.00           H
ATOM   3415  HB2 PRO   224      56.546  50.331  47.097  1.00  0.00           H
ATOM   3416  HB3 PRO   224      55.660  49.528  48.438  1.00  0.00           H
ATOM   3417  HA  PRO   224      56.762  50.847  50.077  1.00  0.00           H
ATOM   3418  N   GLY   225      59.245  50.868  47.867  1.00  0.00           N
ATOM   3419  CA  GLY   225      60.585  50.346  47.588  1.00  0.00           C
ATOM   3420  C   GLY   225      61.670  50.696  48.622  1.00  0.00           C
ATOM   3421  O   GLY   225      62.741  50.088  48.599  1.00  0.00           O
ATOM   3422  H   GLY   225      58.860  51.554  47.222  1.00  0.00           H
ATOM   3423  HA2 GLY   225      60.524  49.261  47.512  1.00  0.00           H
ATOM   3424  HA3 GLY   225      60.903  50.719  46.622  1.00  0.00           H
ATOM   3425  N   GLN   226      61.397  51.612  49.563  1.00  0.00           N
ATOM   3426  CA  GLN   226      62.294  51.908  50.687  1.00  0.00           C
ATOM   3427  C   GLN   226      62.411  50.714  51.650  1.00  0.00           C
ATOM   3428  O   GLN   226      63.509  50.422  52.122  1.00  0.00           O
ATOM   3429  CB  GLN   226      61.805  53.185  51.405  1.00  0.00           C
ATOM   3430  CG  GLN   226      62.596  53.575  52.667  1.00  0.00           C
ATOM   3431  CD  GLN   226      62.173  52.844  53.945  1.00  0.00           C
ATOM   3432  OE1 GLN   226      61.147  52.184  54.034  1.00  0.00           O
ATOM   3433  NE2 GLN   226      62.957  52.921  54.996  1.00  0.00           N
ATOM   3434  H   GLN   226      60.490  52.066  49.549  1.00  0.00           H
ATOM   3435  HA  GLN   226      63.290  52.106  50.290  1.00  0.00           H
ATOM   3436  HB2 GLN   226      61.865  54.010  50.694  1.00  0.00           H
ATOM   3437  HB3 GLN   226      60.760  53.076  51.674  1.00  0.00           H
ATOM   3438  HG2 GLN   226      63.658  53.414  52.485  1.00  0.00           H
ATOM   3439  HG3 GLN   226      62.452  54.640  52.841  1.00  0.00           H
ATOM   3440 HE21 GLN   226      62.660  52.421  55.811  1.00  0.00           H
ATOM   3441 HE22 GLN   226      63.828  53.416  54.967  1.00  0.00           H
ATOM   3442  N   THR   227      61.293  50.038  51.948  1.00  0.00           N
ATOM   3443  CA  THR   227      61.252  48.844  52.818  1.00  0.00           C
ATOM   3444  C   THR   227      61.433  47.540  52.024  1.00  0.00           C
ATOM   3445  O   THR   227      61.924  46.544  52.563  1.00  0.00           O
ATOM   3446  CB  THR   227      59.909  48.783  53.577  1.00  0.00           C
ATOM   3447  CG2 THR   227      59.755  47.517  54.424  1.00  0.00           C
ATOM   3448  OG1 THR   227      59.754  49.853  54.486  1.00  0.00           O
ATOM   3449  H   THR   227      60.432  50.355  51.519  1.00  0.00           H
ATOM   3450  HA  THR   227      62.057  48.896  53.550  1.00  0.00           H
ATOM   3451  HB  THR   227      59.093  48.825  52.854  1.00  0.00           H
ATOM   3452 HG21 THR   227      60.647  47.367  55.032  1.00  0.00           H
ATOM   3453 HG22 THR   227      58.896  47.604  55.078  1.00  0.00           H
ATOM   3454 HG23 THR   227      59.600  46.649  53.783  1.00  0.00           H
ATOM   3455  HG1 THR   227      60.206  50.648  54.139  1.00  0.00           H
ATOM   3456  N   TYR   228      61.019  47.533  50.753  1.00  0.00           N
ATOM   3457  CA  TYR   228      60.969  46.346  49.900  1.00  0.00           C
ATOM   3458  C   TYR   228      61.810  46.549  48.630  1.00  0.00           C
ATOM   3459  O   TYR   228      61.285  46.986  47.609  1.00  0.00           O
ATOM   3460  CB  TYR   228      59.493  46.019  49.583  1.00  0.00           C
ATOM   3461  CG  TYR   228      58.600  45.759  50.790  1.00  0.00           C
ATOM   3462  CD1 TYR   228      57.746  46.766  51.287  1.00  0.00           C
ATOM   3463  CE1 TYR   228      56.928  46.518  52.408  1.00  0.00           C
ATOM   3464  CZ  TYR   228      56.961  45.256  53.037  1.00  0.00           C
ATOM   3465  OH  TYR   228      56.191  45.012  54.129  1.00  0.00           O
ATOM   3466  CE2 TYR   228      57.798  44.240  52.531  1.00  0.00           C
ATOM   3467  CD2 TYR   228      58.608  44.495  51.408  1.00  0.00           C
ATOM   3468  H   TYR   228      60.606  48.377  50.378  1.00  0.00           H
ATOM   3469  HA  TYR   228      61.387  45.492  50.431  1.00  0.00           H
ATOM   3470  HB2 TYR   228      59.065  46.842  49.008  1.00  0.00           H
ATOM   3471  HB3 TYR   228      59.466  45.136  48.942  1.00  0.00           H
ATOM   3472  HD1 TYR   228      57.719  47.735  50.808  1.00  0.00           H
ATOM   3473  HE1 TYR   228      56.275  47.288  52.795  1.00  0.00           H
ATOM   3474  HH  TYR   228      56.362  44.139  54.485  1.00  0.00           H
ATOM   3475  HE2 TYR   228      57.821  43.269  52.999  1.00  0.00           H
ATOM   3476  HD2 TYR   228      59.238  43.716  51.018  1.00  0.00           H
ATOM   3477  N   ASP   229      63.111  46.237  48.666  1.00  0.00           N
ATOM   3478  CA  ASP   229      63.973  46.333  47.475  1.00  0.00           C
ATOM   3479  C   ASP   229      63.566  45.320  46.377  1.00  0.00           C
ATOM   3480  O   ASP   229      62.720  44.450  46.592  1.00  0.00           O
ATOM   3481  CB  ASP   229      65.463  46.195  47.851  1.00  0.00           C
ATOM   3482  CG  ASP   229      65.978  44.756  47.740  1.00  0.00           C
ATOM   3483  OD1 ASP   229      66.797  44.497  46.828  1.00  0.00           O
ATOM   3484  OD2 ASP   229      65.470  43.878  48.467  1.00  0.00           O
ATOM   3485  H   ASP   229      63.505  45.845  49.508  1.00  0.00           H
ATOM   3486  HA  ASP   229      63.836  47.332  47.060  1.00  0.00           H
ATOM   3487  HB2 ASP   229      66.040  46.821  47.169  1.00  0.00           H
ATOM   3488  HB3 ASP   229      65.631  46.571  48.863  1.00  0.00           H
ATOM   3489  N   ALA   230      64.186  45.396  45.195  1.00  0.00           N
ATOM   3490  CA  ALA   230      63.917  44.463  44.098  1.00  0.00           C
ATOM   3491  C   ALA   230      64.163  42.985  44.488  1.00  0.00           C
ATOM   3492  O   ALA   230      63.424  42.100  44.052  1.00  0.00           O
ATOM   3493  CB  ALA   230      64.767  44.883  42.893  1.00  0.00           C
ATOM   3494  H   ALA   230      64.910  46.085  45.065  1.00  0.00           H
ATOM   3495  HA  ALA   230      62.865  44.554  43.820  1.00  0.00           H
ATOM   3496  HB1 ALA   230      65.826  44.857  43.154  1.00  0.00           H
ATOM   3497  HB2 ALA   230      64.585  44.201  42.061  1.00  0.00           H
ATOM   3498  HB3 ALA   230      64.500  45.893  42.582  1.00  0.00           H
ATOM   3499  N   THR   231      65.152  42.710  45.344  1.00  0.00           N
ATOM   3500  CA  THR   231      65.465  41.361  45.846  1.00  0.00           C
ATOM   3501  C   THR   231      64.355  40.837  46.750  1.00  0.00           C
ATOM   3502  O   THR   231      63.867  39.725  46.556  1.00  0.00           O
ATOM   3503  CB  THR   231      66.789  41.333  46.635  1.00  0.00           C
ATOM   3504  CG2 THR   231      67.361  39.918  46.719  1.00  0.00           C
ATOM   3505  OG1 THR   231      67.772  42.146  46.039  1.00  0.00           O
ATOM   3506  H   THR   231      65.712  43.479  45.704  1.00  0.00           H
ATOM   3507  HA  THR   231      65.549  40.683  44.997  1.00  0.00           H
ATOM   3508  HB  THR   231      66.621  41.700  47.648  1.00  0.00           H
ATOM   3509 HG21 THR   231      67.568  39.543  45.717  1.00  0.00           H
ATOM   3510 HG22 THR   231      68.285  39.938  47.296  1.00  0.00           H
ATOM   3511 HG23 THR   231      66.650  39.256  47.214  1.00  0.00           H
ATOM   3512  HG1 THR   231      67.540  43.064  46.308  1.00  0.00           H
ATOM   3513  N   GLN   232      63.905  41.648  47.711  1.00  0.00           N
ATOM   3514  CA  GLN   232      62.781  41.324  48.584  1.00  0.00           C
ATOM   3515  C   GLN   232      61.464  41.204  47.802  1.00  0.00           C
ATOM   3516  O   GLN   232      60.669  40.311  48.089  1.00  0.00           O
ATOM   3517  CB  GLN   232      62.715  42.380  49.697  1.00  0.00           C
ATOM   3518  CG  GLN   232      61.540  42.234  50.672  1.00  0.00           C
ATOM   3519  CD  GLN   232      61.606  41.016  51.593  1.00  0.00           C
ATOM   3520  OE1 GLN   232      61.941  39.904  51.219  1.00  0.00           O
ATOM   3521  NE2 GLN   232      61.271  41.173  52.854  1.00  0.00           N
ATOM   3522  H   GLN   232      64.382  42.537  47.860  1.00  0.00           H
ATOM   3523  HA  GLN   232      62.982  40.358  49.041  1.00  0.00           H
ATOM   3524  HB2 GLN   232      63.646  42.360  50.265  1.00  0.00           H
ATOM   3525  HB3 GLN   232      62.636  43.363  49.231  1.00  0.00           H
ATOM   3526  HG2 GLN   232      61.520  43.132  51.289  1.00  0.00           H
ATOM   3527  HG3 GLN   232      60.603  42.198  50.120  1.00  0.00           H
ATOM   3528 HE21 GLN   232      61.244  40.357  53.437  1.00  0.00           H
ATOM   3529 HE22 GLN   232      61.077  42.108  53.212  1.00  0.00           H
ATOM   3530  N   GLN   233      61.244  42.033  46.776  1.00  0.00           N
ATOM   3531  CA  GLN   233      60.114  41.866  45.857  1.00  0.00           C
ATOM   3532  C   GLN   233      60.159  40.486  45.182  1.00  0.00           C
ATOM   3533  O   GLN   233      59.154  39.777  45.206  1.00  0.00           O
ATOM   3534  CB  GLN   233      60.053  43.008  44.826  1.00  0.00           C
ATOM   3535  CG  GLN   233      59.620  44.349  45.439  1.00  0.00           C
ATOM   3536  CD  GLN   233      59.880  45.536  44.512  1.00  0.00           C
ATOM   3537  OE1 GLN   233      59.335  45.654  43.423  1.00  0.00           O
ATOM   3538  NE2 GLN   233      60.678  46.486  44.933  1.00  0.00           N
ATOM   3539  H   GLN   233      61.912  42.781  46.604  1.00  0.00           H
ATOM   3540  HA  GLN   233      59.193  41.894  46.442  1.00  0.00           H
ATOM   3541  HB2 GLN   233      61.031  43.122  44.358  1.00  0.00           H
ATOM   3542  HB3 GLN   233      59.332  42.745  44.051  1.00  0.00           H
ATOM   3543  HG2 GLN   233      58.555  44.315  45.659  1.00  0.00           H
ATOM   3544  HG3 GLN   233      60.146  44.513  46.379  1.00  0.00           H
ATOM   3545 HE21 GLN   233      60.768  47.333  44.384  1.00  0.00           H
ATOM   3546 HE22 GLN   233      61.027  46.470  45.887  1.00  0.00           H
ATOM   3547  N   CYS   234      61.309  40.049  44.659  1.00  0.00           N
ATOM   3548  CA  CYS   234      61.462  38.713  44.070  1.00  0.00           C
ATOM   3549  C   CYS   234      61.273  37.563  45.072  1.00  0.00           C
ATOM   3550  O   CYS   234      60.530  36.623  44.773  1.00  0.00           O
ATOM   3551  CB  CYS   234      62.815  38.631  43.359  1.00  0.00           C
ATOM   3552  SG  CYS   234      62.841  39.566  41.811  1.00  0.00           S
ATOM   3553  H   CYS   234      62.107  40.676  44.636  1.00  0.00           H
ATOM   3554  HA  CYS   234      60.677  38.586  43.327  1.00  0.00           H
ATOM   3555  HB2 CYS   234      63.600  39.001  44.019  1.00  0.00           H
ATOM   3556  HB3 CYS   234      63.039  37.588  43.136  1.00  0.00           H
ATOM   3557  N   ASN   235      61.843  37.673  46.276  1.00  0.00           N
ATOM   3558  CA  ASN   235      61.635  36.724  47.371  1.00  0.00           C
ATOM   3559  C   ASN   235      60.142  36.562  47.710  1.00  0.00           C
ATOM   3560  O   ASN   235      59.634  35.445  47.742  1.00  0.00           O
ATOM   3561  CB  ASN   235      62.445  37.211  48.587  1.00  0.00           C
ATOM   3562  CG  ASN   235      62.138  36.433  49.855  1.00  0.00           C
ATOM   3563  OD1 ASN   235      62.126  35.217  49.892  1.00  0.00           O
ATOM   3564  ND2 ASN   235      61.873  37.101  50.951  1.00  0.00           N
ATOM   3565  H   ASN   235      62.482  38.447  46.429  1.00  0.00           H
ATOM   3566  HA  ASN   235      62.008  35.742  47.072  1.00  0.00           H
ATOM   3567  HB2 ASN   235      63.510  37.120  48.373  1.00  0.00           H
ATOM   3568  HB3 ASN   235      62.221  38.259  48.766  1.00  0.00           H
ATOM   3569 HD21 ASN   235      61.614  36.560  51.752  1.00  0.00           H
ATOM   3570 HD22 ASN   235      61.858  38.119  50.951  1.00  0.00           H
ATOM   3571  N   LEU   236      59.407  37.664  47.888  1.00  0.00           N
ATOM   3572  CA  LEU   236      57.966  37.616  48.160  1.00  0.00           C
ATOM   3573  C   LEU   236      57.125  37.164  46.950  1.00  0.00           C
ATOM   3574  O   LEU   236      56.000  36.696  47.136  1.00  0.00           O
ATOM   3575  CB  LEU   236      57.501  38.982  48.700  1.00  0.00           C
ATOM   3576  CG  LEU   236      58.142  39.399  50.040  1.00  0.00           C
ATOM   3577  CD1 LEU   236      57.640  40.792  50.427  1.00  0.00           C
ATOM   3578  CD2 LEU   236      57.827  38.421  51.173  1.00  0.00           C
ATOM   3579  H   LEU   236      59.867  38.569  47.853  1.00  0.00           H
ATOM   3580  HA  LEU   236      57.789  36.866  48.931  1.00  0.00           H
ATOM   3581  HB2 LEU   236      57.720  39.744  47.950  1.00  0.00           H
ATOM   3582  HB3 LEU   236      56.419  38.947  48.838  1.00  0.00           H
ATOM   3583  HG  LEU   236      59.223  39.449  49.941  1.00  0.00           H
ATOM   3584 HD11 LEU   236      57.934  41.507  49.660  1.00  0.00           H
ATOM   3585 HD12 LEU   236      56.553  40.784  50.513  1.00  0.00           H
ATOM   3586 HD13 LEU   236      58.080  41.092  51.376  1.00  0.00           H
ATOM   3587 HD21 LEU   236      58.344  37.477  51.000  1.00  0.00           H
ATOM   3588 HD22 LEU   236      58.168  38.826  52.125  1.00  0.00           H
ATOM   3589 HD23 LEU   236      56.755  38.235  51.218  1.00  0.00           H
ATOM   3590  N   THR   237      57.653  37.273  45.727  1.00  0.00           N
ATOM   3591  CA  THR   237      56.962  36.850  44.495  1.00  0.00           C
ATOM   3592  C   THR   237      57.074  35.340  44.233  1.00  0.00           C
ATOM   3593  O   THR   237      56.094  34.727  43.818  1.00  0.00           O
ATOM   3594  CB  THR   237      57.477  37.629  43.269  1.00  0.00           C
ATOM   3595  CG2 THR   237      56.643  37.369  42.023  1.00  0.00           C
ATOM   3596  OG1 THR   237      57.388  39.027  43.444  1.00  0.00           O
ATOM   3597  H   THR   237      58.577  37.677  45.649  1.00  0.00           H
ATOM   3598  HA  THR   237      55.900  37.073  44.596  1.00  0.00           H
ATOM   3599  HB  THR   237      58.514  37.359  43.071  1.00  0.00           H
ATOM   3600 HG21 THR   237      55.612  37.664  42.218  1.00  0.00           H
ATOM   3601 HG22 THR   237      57.043  37.949  41.193  1.00  0.00           H
ATOM   3602 HG23 THR   237      56.668  36.313  41.763  1.00  0.00           H
ATOM   3603  HG1 THR   237      57.991  39.264  44.176  1.00  0.00           H
ATOM   3604  N   PHE   238      58.241  34.722  44.464  1.00  0.00           N
ATOM   3605  CA  PHE   238      58.510  33.319  44.074  1.00  0.00           C
ATOM   3606  C   PHE   238      59.230  32.469  45.141  1.00  0.00           C
ATOM   3607  O   PHE   238      59.297  31.251  44.990  1.00  0.00           O
ATOM   3608  CB  PHE   238      59.343  33.315  42.774  1.00  0.00           C
ATOM   3609  CG  PHE   238      58.712  33.977  41.557  1.00  0.00           C
ATOM   3610  CD1 PHE   238      57.660  33.339  40.870  1.00  0.00           C
ATOM   3611  CE1 PHE   238      57.123  33.910  39.699  1.00  0.00           C
ATOM   3612  CZ  PHE   238      57.636  35.125  39.209  1.00  0.00           C
ATOM   3613  CE2 PHE   238      58.684  35.770  39.894  1.00  0.00           C
ATOM   3614  CD2 PHE   238      59.217  35.199  41.067  1.00  0.00           C
ATOM   3615  H   PHE   238      59.019  35.291  44.779  1.00  0.00           H
ATOM   3616  HA  PHE   238      57.564  32.809  43.875  1.00  0.00           H
ATOM   3617  HB2 PHE   238      60.299  33.805  42.980  1.00  0.00           H
ATOM   3618  HB3 PHE   238      59.554  32.277  42.506  1.00  0.00           H
ATOM   3619  HD1 PHE   238      57.276  32.396  41.236  1.00  0.00           H
ATOM   3620  HE1 PHE   238      56.325  33.404  39.171  1.00  0.00           H
ATOM   3621  HZ  PHE   238      57.224  35.564  38.311  1.00  0.00           H
ATOM   3622  HE2 PHE   238      59.080  36.707  39.523  1.00  0.00           H
ATOM   3623  HD2 PHE   238      60.022  35.691  41.594  1.00  0.00           H
ATOM   3624  N   GLY   239      59.753  33.069  46.216  1.00  0.00           N
ATOM   3625  CA  GLY   239      60.327  32.369  47.373  1.00  0.00           C
ATOM   3626  C   GLY   239      61.841  32.563  47.599  1.00  0.00           C
ATOM   3627  O   GLY   239      62.527  33.155  46.762  1.00  0.00           O
ATOM   3628  H   GLY   239      59.657  34.072  46.312  1.00  0.00           H
ATOM   3629  HA2 GLY   239      59.808  32.745  48.255  1.00  0.00           H
ATOM   3630  HA3 GLY   239      60.128  31.299  47.305  1.00  0.00           H
ATOM   3631  N   PRO   240      62.398  32.047  48.718  1.00  0.00           N
ATOM   3632  CA  PRO   240      63.713  32.449  49.251  1.00  0.00           C
ATOM   3633  C   PRO   240      64.978  32.026  48.484  1.00  0.00           C
ATOM   3634  O   PRO   240      66.079  32.248  48.997  1.00  0.00           O
ATOM   3635  CD  PRO   240      61.674  31.323  49.759  1.00  0.00           C
ATOM   3636  CG  PRO   240      62.290  31.776  51.077  1.00  0.00           C
ATOM   3637  CB  PRO   240      63.758  31.924  50.695  1.00  0.00           C
ATOM   3638  HD2 PRO   240      61.835  30.253  49.627  1.00  0.00           H
ATOM   3639  HD3 PRO   240      60.605  31.532  49.773  1.00  0.00           H
ATOM   3640  HG2 PRO   240      62.145  31.039  51.867  1.00  0.00           H
ATOM   3641  HG3 PRO   240      61.877  32.745  51.364  1.00  0.00           H
ATOM   3642  HB2 PRO   240      64.233  30.941  50.724  1.00  0.00           H
ATOM   3643  HB3 PRO   240      64.276  32.618  51.357  1.00  0.00           H
ATOM   3644  HA  PRO   240      63.732  33.537  49.285  1.00  0.00           H
ATOM   3645  N   GLU   241      64.855  31.439  47.289  1.00  0.00           N
ATOM   3646  CA  GLU   241      65.983  31.216  46.366  1.00  0.00           C
ATOM   3647  C   GLU   241      65.912  32.069  45.074  1.00  0.00           C
ATOM   3648  O   GLU   241      66.802  31.968  44.231  1.00  0.00           O
ATOM   3649  CB  GLU   241      66.271  29.711  46.164  1.00  0.00           C
ATOM   3650  CG  GLU   241      65.213  28.891  45.413  1.00  0.00           C
ATOM   3651  CD  GLU   241      65.678  27.434  45.207  1.00  0.00           C
ATOM   3652  OE1 GLU   241      65.948  26.700  46.186  1.00  0.00           O
ATOM   3653  OE2 GLU   241      65.756  26.967  44.045  1.00  0.00           O
ATOM   3654  H   GLU   241      63.921  31.293  46.937  1.00  0.00           H
ATOM   3655  HA  GLU   241      66.881  31.593  46.854  1.00  0.00           H
ATOM   3656  HB2 GLU   241      67.211  29.620  45.620  1.00  0.00           H
ATOM   3657  HB3 GLU   241      66.427  29.262  47.146  1.00  0.00           H
ATOM   3658  HG2 GLU   241      64.280  28.899  45.980  1.00  0.00           H
ATOM   3659  HG3 GLU   241      65.021  29.358  44.445  1.00  0.00           H
ATOM   3660  N   TYR   242      64.918  32.961  44.930  1.00  0.00           N
ATOM   3661  CA  TYR   242      64.765  33.853  43.769  1.00  0.00           C
ATOM   3662  C   TYR   242      65.320  35.273  44.009  1.00  0.00           C
ATOM   3663  O   TYR   242      64.740  36.091  44.722  1.00  0.00           O
ATOM   3664  CB  TYR   242      63.303  33.857  43.297  1.00  0.00           C
ATOM   3665  CG  TYR   242      62.837  32.517  42.744  1.00  0.00           C
ATOM   3666  CD1 TYR   242      62.985  32.224  41.372  1.00  0.00           C
ATOM   3667  CE1 TYR   242      62.573  30.973  40.866  1.00  0.00           C
ATOM   3668  CZ  TYR   242      62.014  30.006  41.730  1.00  0.00           C
ATOM   3669  OH  TYR   242      61.668  28.779  41.250  1.00  0.00           O
ATOM   3670  CE2 TYR   242      61.848  30.306  43.097  1.00  0.00           C
ATOM   3671  CD2 TYR   242      62.261  31.556  43.598  1.00  0.00           C
ATOM   3672  H   TYR   242      64.222  33.044  45.664  1.00  0.00           H
ATOM   3673  HA  TYR   242      65.337  33.431  42.942  1.00  0.00           H
ATOM   3674  HB2 TYR   242      62.658  34.154  44.124  1.00  0.00           H
ATOM   3675  HB3 TYR   242      63.191  34.609  42.515  1.00  0.00           H
ATOM   3676  HD1 TYR   242      63.422  32.956  40.707  1.00  0.00           H
ATOM   3677  HE1 TYR   242      62.687  30.740  39.819  1.00  0.00           H
ATOM   3678  HH  TYR   242      61.000  28.345  41.824  1.00  0.00           H
ATOM   3679  HE2 TYR   242      61.395  29.582  43.760  1.00  0.00           H
ATOM   3680  HD2 TYR   242      62.125  31.778  44.646  1.00  0.00           H
ATOM   3681  N   SER   243      66.452  35.561  43.364  1.00  0.00           N
ATOM   3682  CA  SER   243      67.179  36.845  43.338  1.00  0.00           C
ATOM   3683  C   SER   243      66.696  37.798  42.228  1.00  0.00           C
ATOM   3684  O   SER   243      65.791  37.453  41.471  1.00  0.00           O
ATOM   3685  CB  SER   243      68.669  36.523  43.157  1.00  0.00           C
ATOM   3686  OG  SER   243      68.944  36.037  41.857  1.00  0.00           O
ATOM   3687  H   SER   243      66.808  34.831  42.758  1.00  0.00           H
ATOM   3688  HA  SER   243      67.047  37.349  44.296  1.00  0.00           H
ATOM   3689  HB2 SER   243      69.258  37.424  43.325  1.00  0.00           H
ATOM   3690  HB3 SER   243      68.972  35.780  43.896  1.00  0.00           H
ATOM   3691  HG  SER   243      68.346  35.298  41.649  1.00  0.00           H
ATOM   3692  N   VAL   244      67.299  38.987  42.093  1.00  0.00           N
ATOM   3693  CA  VAL   244      67.077  39.894  40.941  1.00  0.00           C
ATOM   3694  C   VAL   244      67.828  39.382  39.705  1.00  0.00           C
ATOM   3695  O   VAL   244      69.018  39.086  39.779  1.00  0.00           O
ATOM   3696  CB  VAL   244      67.516  41.339  41.254  1.00  0.00           C
ATOM   3697  CG1 VAL   244      67.183  42.296  40.101  1.00  0.00           C
ATOM   3698  CG2 VAL   244      66.825  41.868  42.512  1.00  0.00           C
ATOM   3699  H   VAL   244      68.063  39.207  42.713  1.00  0.00           H
ATOM   3700  HA  VAL   244      66.009  39.908  40.712  1.00  0.00           H
ATOM   3701  HB  VAL   244      68.594  41.361  41.423  1.00  0.00           H
ATOM   3702 HG11 VAL   244      67.454  43.315  40.377  1.00  0.00           H
ATOM   3703 HG12 VAL   244      67.748  42.031  39.207  1.00  0.00           H
ATOM   3704 HG13 VAL   244      66.117  42.258  39.877  1.00  0.00           H
ATOM   3705 HG21 VAL   244      67.134  41.289  43.380  1.00  0.00           H
ATOM   3706 HG22 VAL   244      67.118  42.902  42.687  1.00  0.00           H
ATOM   3707 HG23 VAL   244      65.742  41.804  42.398  1.00  0.00           H
ATOM   3708  N   CYS   245      67.158  39.305  38.554  1.00  0.00           N
ATOM   3709  CA  CYS   245      67.761  38.831  37.303  1.00  0.00           C
ATOM   3710  C   CYS   245      68.731  39.882  36.704  1.00  0.00           C
ATOM   3711  O   CYS   245      68.285  40.988  36.382  1.00  0.00           O
ATOM   3712  CB  CYS   245      66.603  38.432  36.365  1.00  0.00           C
ATOM   3713  SG  CYS   245      66.982  37.443  34.881  1.00  0.00           S
ATOM   3714  H   CYS   245      66.187  39.600  38.544  1.00  0.00           H
ATOM   3715  HA  CYS   245      68.310  37.921  37.537  1.00  0.00           H
ATOM   3716  HB2 CYS   245      65.880  37.860  36.951  1.00  0.00           H
ATOM   3717  HB3 CYS   245      66.109  39.347  36.038  1.00  0.00           H
ATOM   3718  N   PRO   246      70.041  39.584  36.557  1.00  0.00           N
ATOM   3719  CA  PRO   246      71.020  40.529  36.012  1.00  0.00           C
ATOM   3720  C   PRO   246      70.730  40.821  34.529  1.00  0.00           C
ATOM   3721  O   PRO   246      70.203  39.977  33.804  1.00  0.00           O
ATOM   3722  CD  PRO   246      70.683  38.304  36.833  1.00  0.00           C
ATOM   3723  CG  PRO   246      72.057  38.375  36.172  1.00  0.00           C
ATOM   3724  CB  PRO   246      72.384  39.866  36.215  1.00  0.00           C
ATOM   3725  HD2 PRO   246      70.116  37.472  36.414  1.00  0.00           H
ATOM   3726  HD3 PRO   246      70.796  38.179  37.911  1.00  0.00           H
ATOM   3727  HG2 PRO   246      71.981  38.046  35.136  1.00  0.00           H
ATOM   3728  HG3 PRO   246      72.797  37.782  36.707  1.00  0.00           H
ATOM   3729  HB2 PRO   246      73.104  40.148  35.446  1.00  0.00           H
ATOM   3730  HB3 PRO   246      72.767  40.125  37.202  1.00  0.00           H
ATOM   3731  HA  PRO   246      70.981  41.467  36.570  1.00  0.00           H
ATOM   3732  N   GLY   247      71.084  42.020  34.059  1.00  0.00           N
ATOM   3733  CA  GLY   247      70.845  42.438  32.672  1.00  0.00           C
ATOM   3734  C   GLY   247      69.398  42.836  32.336  1.00  0.00           C
ATOM   3735  O   GLY   247      69.093  43.053  31.162  1.00  0.00           O
ATOM   3736  H   GLY   247      71.517  42.695  34.673  1.00  0.00           H
ATOM   3737  HA2 GLY   247      71.484  43.289  32.447  1.00  0.00           H
ATOM   3738  HA3 GLY   247      71.134  41.631  32.003  1.00  0.00           H
ATOM   3739  N   MET   248      68.505  42.926  33.330  1.00  0.00           N
ATOM   3740  CA  MET   248      67.090  43.286  33.160  1.00  0.00           C
ATOM   3741  C   MET   248      66.753  44.683  33.721  1.00  0.00           C
ATOM   3742  O   MET   248      67.228  45.077  34.784  1.00  0.00           O
ATOM   3743  CB  MET   248      66.200  42.220  33.810  1.00  0.00           C
ATOM   3744  CG  MET   248      66.333  40.833  33.173  1.00  0.00           C
ATOM   3745  SD  MET   248      65.713  40.731  31.467  1.00  0.00           S
ATOM   3746  CE  MET   248      65.870  38.942  31.232  1.00  0.00           C
ATOM   3747  H   MET   248      68.808  42.717  34.270  1.00  0.00           H
ATOM   3748  HA  MET   248      66.849  43.300  32.101  1.00  0.00           H
ATOM   3749  HB2 MET   248      66.440  42.153  34.868  1.00  0.00           H
ATOM   3750  HB3 MET   248      65.165  42.536  33.741  1.00  0.00           H
ATOM   3751  HG2 MET   248      67.380  40.526  33.200  1.00  0.00           H
ATOM   3752  HG3 MET   248      65.769  40.125  33.781  1.00  0.00           H
ATOM   3753  HE1 MET   248      65.595  38.684  30.212  1.00  0.00           H
ATOM   3754  HE2 MET   248      66.898  38.631  31.414  1.00  0.00           H
ATOM   3755  HE3 MET   248      65.207  38.418  31.921  1.00  0.00           H
ATOM   3756  N   ASP   249      65.901  45.432  33.015  1.00  0.00           N
ATOM   3757  CA  ASP   249      65.486  46.801  33.360  1.00  0.00           C
ATOM   3758  C   ASP   249      64.325  46.803  34.379  1.00  0.00           C
ATOM   3759  O   ASP   249      63.149  46.955  34.032  1.00  0.00           O
ATOM   3760  CB  ASP   249      65.136  47.516  32.039  1.00  0.00           C
ATOM   3761  CG  ASP   249      64.882  49.025  32.149  1.00  0.00           C
ATOM   3762  OD1 ASP   249      64.694  49.645  31.068  1.00  0.00           O
ATOM   3763  OD2 ASP   249      64.943  49.589  33.267  1.00  0.00           O
ATOM   3764  H   ASP   249      65.536  45.057  32.154  1.00  0.00           H
ATOM   3765  HA  ASP   249      66.328  47.335  33.813  1.00  0.00           H
ATOM   3766  HB2 ASP   249      65.973  47.370  31.353  1.00  0.00           H
ATOM   3767  HB3 ASP   249      64.264  47.035  31.594  1.00  0.00           H
ATOM   3768  N   VAL   250      64.656  46.631  35.667  1.00  0.00           N
ATOM   3769  CA  VAL   250      63.677  46.402  36.757  1.00  0.00           C
ATOM   3770  C   VAL   250      62.608  47.494  36.899  1.00  0.00           C
ATOM   3771  O   VAL   250      61.487  47.190  37.310  1.00  0.00           O
ATOM   3772  CB  VAL   250      64.362  46.164  38.118  1.00  0.00           C
ATOM   3773  CG1 VAL   250      65.239  44.908  38.081  1.00  0.00           C
ATOM   3774  CG2 VAL   250      65.202  47.354  38.605  1.00  0.00           C
ATOM   3775  H   VAL   250      65.629  46.435  35.865  1.00  0.00           H
ATOM   3776  HA  VAL   250      63.132  45.490  36.520  1.00  0.00           H
ATOM   3777  HB  VAL   250      63.580  45.986  38.860  1.00  0.00           H
ATOM   3778 HG11 VAL   250      65.612  44.696  39.082  1.00  0.00           H
ATOM   3779 HG12 VAL   250      64.655  44.056  37.737  1.00  0.00           H
ATOM   3780 HG13 VAL   250      66.089  45.049  37.412  1.00  0.00           H
ATOM   3781 HG21 VAL   250      65.644  47.119  39.574  1.00  0.00           H
ATOM   3782 HG22 VAL   250      66.002  47.573  37.897  1.00  0.00           H
ATOM   3783 HG23 VAL   250      64.573  48.236  38.727  1.00  0.00           H
ATOM   3784  N   CYS   251      62.900  48.741  36.508  1.00  0.00           N
ATOM   3785  CA  CYS   251      61.919  49.831  36.569  1.00  0.00           C
ATOM   3786  C   CYS   251      60.838  49.749  35.473  1.00  0.00           C
ATOM   3787  O   CYS   251      59.756  50.300  35.664  1.00  0.00           O
ATOM   3788  CB  CYS   251      62.617  51.196  36.518  1.00  0.00           C
ATOM   3789  SG  CYS   251      63.858  51.536  37.801  1.00  0.00           S
ATOM   3790  H   CYS   251      63.811  48.929  36.112  1.00  0.00           H
ATOM   3791  HA  CYS   251      61.394  49.766  37.526  1.00  0.00           H
ATOM   3792  HB2 CYS   251      63.095  51.304  35.542  1.00  0.00           H
ATOM   3793  HB3 CYS   251      61.845  51.965  36.589  1.00  0.00           H
ATOM   3794  N   ALA   252      61.105  49.053  34.362  1.00  0.00           N
ATOM   3795  CA  ALA   252      60.134  48.787  33.296  1.00  0.00           C
ATOM   3796  C   ALA   252      59.481  47.397  33.425  1.00  0.00           C
ATOM   3797  O   ALA   252      58.303  47.232  33.099  1.00  0.00           O
ATOM   3798  CB  ALA   252      60.861  48.943  31.953  1.00  0.00           C
ATOM   3799  H   ALA   252      62.027  48.639  34.266  1.00  0.00           H
ATOM   3800  HA  ALA   252      59.336  49.531  33.336  1.00  0.00           H
ATOM   3801  HB1 ALA   252      60.156  48.795  31.135  1.00  0.00           H
ATOM   3802  HB2 ALA   252      61.282  49.948  31.877  1.00  0.00           H
ATOM   3803  HB3 ALA   252      61.667  48.212  31.872  1.00  0.00           H
ATOM   3804  N   ARG   253      60.225  46.394  33.914  1.00  0.00           N
ATOM   3805  CA  ARG   253      59.721  45.046  34.223  1.00  0.00           C
ATOM   3806  C   ARG   253      60.613  44.370  35.259  1.00  0.00           C
ATOM   3807  O   ARG   253      61.791  44.144  34.997  1.00  0.00           O
ATOM   3808  CB  ARG   253      59.627  44.231  32.920  1.00  0.00           C
ATOM   3809  CG  ARG   253      58.947  42.864  33.115  1.00  0.00           C
ATOM   3810  CD  ARG   253      58.457  42.284  31.778  1.00  0.00           C
ATOM   3811  NE  ARG   253      57.311  43.063  31.264  1.00  0.00           N
ATOM   3812  CZ  ARG   253      57.138  43.566  30.055  1.00  0.00           C
ATOM   3813  NH1 ARG   253      57.859  43.259  29.018  1.00  0.00           N
ATOM   3814  NH2 ARG   253      56.200  44.438  29.839  1.00  0.00           N
ATOM   3815  H   ARG   253      61.209  46.586  34.093  1.00  0.00           H
ATOM   3816  HA  ARG   253      58.716  45.133  34.632  1.00  0.00           H
ATOM   3817  HB2 ARG   253      59.050  44.813  32.203  1.00  0.00           H
ATOM   3818  HB3 ARG   253      60.623  44.083  32.503  1.00  0.00           H
ATOM   3819  HG2 ARG   253      59.654  42.172  33.572  1.00  0.00           H
ATOM   3820  HG3 ARG   253      58.094  42.967  33.787  1.00  0.00           H
ATOM   3821  HD2 ARG   253      59.283  42.284  31.065  1.00  0.00           H
ATOM   3822  HD3 ARG   253      58.140  41.253  31.940  1.00  0.00           H
ATOM   3823  HE  ARG   253      56.645  43.381  31.961  1.00  0.00           H
ATOM   3824 HH11 ARG   253      58.513  42.493  29.013  1.00  0.00           H
ATOM   3825 HH12 ARG   253      57.653  43.725  28.142  1.00  0.00           H
ATOM   3826 HH21 ARG   253      55.601  44.747  30.586  1.00  0.00           H
ATOM   3827 HH22 ARG   253      56.141  44.849  28.914  1.00  0.00           H
ATOM   3828  N   LEU   254      60.062  44.010  36.417  1.00  0.00           N
ATOM   3829  CA  LEU   254      60.798  43.249  37.426  1.00  0.00           C
ATOM   3830  C   LEU   254      60.983  41.800  36.949  1.00  0.00           C
ATOM   3831  O   LEU   254      60.024  41.145  36.528  1.00  0.00           O
ATOM   3832  CB  LEU   254      60.076  43.334  38.785  1.00  0.00           C
ATOM   3833  CG  LEU   254      60.767  42.550  39.921  1.00  0.00           C
ATOM   3834  CD1 LEU   254      62.147  43.115  40.269  1.00  0.00           C
ATOM   3835  CD2 LEU   254      59.908  42.588  41.181  1.00  0.00           C
ATOM   3836  H   LEU   254      59.064  44.135  36.541  1.00  0.00           H
ATOM   3837  HA  LEU   254      61.782  43.704  37.537  1.00  0.00           H
ATOM   3838  HB2 LEU   254      60.001  44.379  39.079  1.00  0.00           H
ATOM   3839  HB3 LEU   254      59.063  42.947  38.661  1.00  0.00           H
ATOM   3840  HG  LEU   254      60.879  41.508  39.625  1.00  0.00           H
ATOM   3841 HD11 LEU   254      62.563  42.566  41.115  1.00  0.00           H
ATOM   3842 HD12 LEU   254      62.830  43.007  39.430  1.00  0.00           H
ATOM   3843 HD13 LEU   254      62.063  44.167  40.541  1.00  0.00           H
ATOM   3844 HD21 LEU   254      59.793  43.617  41.528  1.00  0.00           H
ATOM   3845 HD22 LEU   254      58.926  42.166  40.974  1.00  0.00           H
ATOM   3846 HD23 LEU   254      60.386  41.994  41.961  1.00  0.00           H
ATOM   3847  N   TRP   255      62.211  41.295  37.052  1.00  0.00           N
ATOM   3848  CA  TRP   255      62.586  39.930  36.691  1.00  0.00           C
ATOM   3849  C   TRP   255      63.344  39.260  37.836  1.00  0.00           C
ATOM   3850  O   TRP   255      64.271  39.842  38.403  1.00  0.00           O
ATOM   3851  CB  TRP   255      63.434  39.942  35.417  1.00  0.00           C
ATOM   3852  CG  TRP   255      62.739  40.196  34.113  1.00  0.00           C
ATOM   3853  CD1 TRP   255      62.601  41.399  33.516  1.00  0.00           C
ATOM   3854  NE1 TRP   255      62.018  41.246  32.275  1.00  0.00           N
ATOM   3855  CE2 TRP   255      61.719  39.926  32.017  1.00  0.00           C
ATOM   3856  CZ2 TRP   255      61.157  39.269  30.911  1.00  0.00           C
ATOM   3857  CH2 TRP   255      61.005  37.871  30.954  1.00  0.00           C
ATOM   3858  CZ3 TRP   255      61.408  37.156  32.096  1.00  0.00           C
ATOM   3859  CE3 TRP   255      61.968  37.829  33.200  1.00  0.00           C
ATOM   3860  CD2 TRP   255      62.147  39.230  33.188  1.00  0.00           C
ATOM   3861  H   TRP   255      62.942  41.882  37.424  1.00  0.00           H
ATOM   3862  HA  TRP   255      61.691  39.341  36.491  1.00  0.00           H
ATOM   3863  HB2 TRP   255      64.235  40.674  35.537  1.00  0.00           H
ATOM   3864  HB3 TRP   255      63.903  38.965  35.327  1.00  0.00           H
ATOM   3865  HD1 TRP   255      62.958  42.335  33.929  1.00  0.00           H
ATOM   3866  HE1 TRP   255      61.939  42.004  31.613  1.00  0.00           H
ATOM   3867  HZ2 TRP   255      60.864  39.825  30.034  1.00  0.00           H
ATOM   3868  HH2 TRP   255      60.591  37.341  30.106  1.00  0.00           H
ATOM   3869  HZ3 TRP   255      61.307  36.078  32.121  1.00  0.00           H
ATOM   3870  HE3 TRP   255      62.291  37.264  34.062  1.00  0.00           H
ATOM   3871  N   CYS   256      62.963  38.024  38.144  1.00  0.00           N
ATOM   3872  CA  CYS   256      63.392  37.285  39.325  1.00  0.00           C
ATOM   3873  C   CYS   256      64.018  35.950  38.922  1.00  0.00           C
ATOM   3874  O   CYS   256      63.407  35.191  38.171  1.00  0.00           O
ATOM   3875  CB  CYS   256      62.186  37.090  40.240  1.00  0.00           C
ATOM   3876  SG  CYS   256      61.388  38.641  40.722  1.00  0.00           S
ATOM   3877  H   CYS   256      62.238  37.597  37.576  1.00  0.00           H
ATOM   3878  HA  CYS   256      64.133  37.875  39.859  1.00  0.00           H
ATOM   3879  HB2 CYS   256      61.458  36.467  39.720  1.00  0.00           H
ATOM   3880  HB3 CYS   256      62.506  36.565  41.139  1.00  0.00           H
ATOM   3881  N   ALA   257      65.228  35.660  39.399  1.00  0.00           N
ATOM   3882  CA  ALA   257      66.053  34.583  38.865  1.00  0.00           C
ATOM   3883  C   ALA   257      66.741  33.712  39.923  1.00  0.00           C
ATOM   3884  O   ALA   257      67.102  34.172  41.008  1.00  0.00           O
ATOM   3885  CB  ALA   257      67.072  35.167  37.884  1.00  0.00           C
ATOM   3886  H   ALA   257      65.644  36.285  40.083  1.00  0.00           H
ATOM   3887  HA  ALA   257      65.401  33.916  38.311  1.00  0.00           H
ATOM   3888  HB1 ALA   257      66.545  35.657  37.071  1.00  0.00           H
ATOM   3889  HB2 ALA   257      67.718  35.878  38.399  1.00  0.00           H
ATOM   3890  HB3 ALA   257      67.684  34.368  37.464  1.00  0.00           H
ATOM   3891  N   VAL   258      66.970  32.451  39.560  1.00  0.00           N
ATOM   3892  CA  VAL   258      67.633  31.433  40.385  1.00  0.00           C
ATOM   3893  C   VAL   258      68.577  30.597  39.518  1.00  0.00           C
ATOM   3894  O   VAL   258      68.224  30.206  38.404  1.00  0.00           O
ATOM   3895  CB  VAL   258      66.600  30.565  41.134  1.00  0.00           C
ATOM   3896  CG1 VAL   258      65.664  29.791  40.197  1.00  0.00           C
ATOM   3897  CG2 VAL   258      67.282  29.555  42.063  1.00  0.00           C
ATOM   3898  H   VAL   258      66.681  32.175  38.625  1.00  0.00           H
ATOM   3899  HA  VAL   258      68.235  31.937  41.143  1.00  0.00           H
ATOM   3900  HB  VAL   258      65.984  31.226  41.743  1.00  0.00           H
ATOM   3901 HG11 VAL   258      64.888  29.315  40.791  1.00  0.00           H
ATOM   3902 HG12 VAL   258      65.185  30.475  39.500  1.00  0.00           H
ATOM   3903 HG13 VAL   258      66.211  29.029  39.643  1.00  0.00           H
ATOM   3904 HG21 VAL   258      67.941  30.077  42.757  1.00  0.00           H
ATOM   3905 HG22 VAL   258      66.524  29.034  42.642  1.00  0.00           H
ATOM   3906 HG23 VAL   258      67.857  28.823  41.499  1.00  0.00           H
ATOM   3907  N   VAL   259      69.785  30.332  40.020  1.00  0.00           N
ATOM   3908  CA  VAL   259      70.805  29.518  39.340  1.00  0.00           C
ATOM   3909  C   VAL   259      70.809  28.103  39.912  1.00  0.00           C
ATOM   3910  O   VAL   259      71.121  27.913  41.086  1.00  0.00           O
ATOM   3911  CB  VAL   259      72.203  30.161  39.439  1.00  0.00           C
ATOM   3912  CG1 VAL   259      73.272  29.307  38.742  1.00  0.00           C
ATOM   3913  CG2 VAL   259      72.224  31.553  38.790  1.00  0.00           C
ATOM   3914  H   VAL   259      69.992  30.648  40.956  1.00  0.00           H
ATOM   3915  HA  VAL   259      70.561  29.447  38.281  1.00  0.00           H
ATOM   3916  HB  VAL   259      72.476  30.270  40.489  1.00  0.00           H
ATOM   3917 HG11 VAL   259      74.235  29.816  38.779  1.00  0.00           H
ATOM   3918 HG12 VAL   259      73.384  28.347  39.247  1.00  0.00           H
ATOM   3919 HG13 VAL   259      73.001  29.134  37.700  1.00  0.00           H
ATOM   3920 HG21 VAL   259      71.963  31.477  37.736  1.00  0.00           H
ATOM   3921 HG22 VAL   259      71.519  32.217  39.288  1.00  0.00           H
ATOM   3922 HG23 VAL   259      73.220  31.987  38.879  1.00  0.00           H
ATOM   3923  N   ARG   260      70.482  27.115  39.074  1.00  0.00           N
ATOM   3924  CA  ARG   260      70.458  25.684  39.408  1.00  0.00           C
ATOM   3925  C   ARG   260      71.502  24.961  38.551  1.00  0.00           C
ATOM   3926  O   ARG   260      71.252  24.617  37.396  1.00  0.00           O
ATOM   3927  CB  ARG   260      69.015  25.147  39.284  1.00  0.00           C
ATOM   3928  CG  ARG   260      68.067  25.828  40.299  1.00  0.00           C
ATOM   3929  CD  ARG   260      66.621  25.312  40.227  1.00  0.00           C
ATOM   3930  NE  ARG   260      65.750  25.997  41.210  1.00  0.00           N
ATOM   3931  CZ  ARG   260      64.529  26.480  41.047  1.00  0.00           C
ATOM   3932  NH1 ARG   260      63.862  26.407  39.931  1.00  0.00           N
ATOM   3933  NH2 ARG   260      63.945  27.079  42.034  1.00  0.00           N
ATOM   3934  H   ARG   260      70.224  27.370  38.124  1.00  0.00           H
ATOM   3935  HA  ARG   260      70.761  25.554  40.449  1.00  0.00           H
ATOM   3936  HB2 ARG   260      68.648  25.319  38.270  1.00  0.00           H
ATOM   3937  HB3 ARG   260      69.022  24.072  39.473  1.00  0.00           H
ATOM   3938  HG2 ARG   260      68.450  25.664  41.308  1.00  0.00           H
ATOM   3939  HG3 ARG   260      68.049  26.900  40.108  1.00  0.00           H
ATOM   3940  HD2 ARG   260      66.250  25.468  39.213  1.00  0.00           H
ATOM   3941  HD3 ARG   260      66.617  24.240  40.436  1.00  0.00           H
ATOM   3942  HE  ARG   260      66.112  26.115  42.152  1.00  0.00           H
ATOM   3943 HH11 ARG   260      64.244  25.887  39.169  1.00  0.00           H
ATOM   3944 HH12 ARG   260      62.932  26.791  39.904  1.00  0.00           H
ATOM   3945 HH21 ARG   260      64.464  27.144  42.911  1.00  0.00           H
ATOM   3946 HH22 ARG   260      63.055  27.540  41.919  1.00  0.00           H
ATOM   3947  N   GLN   261      72.711  24.829  39.105  1.00  0.00           N
ATOM   3948  CA  GLN   261      73.944  24.417  38.411  1.00  0.00           C
ATOM   3949  C   GLN   261      74.150  25.200  37.090  1.00  0.00           C
ATOM   3950  O   GLN   261      74.401  26.401  37.134  1.00  0.00           O
ATOM   3951  CB  GLN   261      74.031  22.870  38.346  1.00  0.00           C
ATOM   3952  CG  GLN   261      75.321  22.239  37.770  1.00  0.00           C
ATOM   3953  CD  GLN   261      76.627  22.623  38.478  1.00  0.00           C
ATOM   3954  OE1 GLN   261      76.914  23.779  38.759  1.00  0.00           O
ATOM   3955  NE2 GLN   261      77.511  21.689  38.739  1.00  0.00           N
ATOM   3956  H   GLN   261      72.805  25.155  40.056  1.00  0.00           H
ATOM   3957  HA  GLN   261      74.755  24.753  39.057  1.00  0.00           H
ATOM   3958  HB2 GLN   261      73.908  22.490  39.365  1.00  0.00           H
ATOM   3959  HB3 GLN   261      73.189  22.504  37.751  1.00  0.00           H
ATOM   3960  HG2 GLN   261      75.207  21.156  37.832  1.00  0.00           H
ATOM   3961  HG3 GLN   261      75.427  22.487  36.715  1.00  0.00           H
ATOM   3962 HE21 GLN   261      78.397  21.990  39.131  1.00  0.00           H
ATOM   3963 HE22 GLN   261      77.347  20.716  38.505  1.00  0.00           H
ATOM   3964  N   GLY   262      74.010  24.571  35.917  1.00  0.00           N
ATOM   3965  CA  GLY   262      74.197  25.218  34.607  1.00  0.00           C
ATOM   3966  C   GLY   262      73.015  26.063  34.110  1.00  0.00           C
ATOM   3967  O   GLY   262      73.126  26.693  33.060  1.00  0.00           O
ATOM   3968  H   GLY   262      73.747  23.598  35.931  1.00  0.00           H
ATOM   3969  HA2 GLY   262      75.071  25.867  34.654  1.00  0.00           H
ATOM   3970  HA3 GLY   262      74.392  24.449  33.860  1.00  0.00           H
ATOM   3971  N   GLN   263      71.879  26.068  34.818  1.00  0.00           N
ATOM   3972  CA  GLN   263      70.627  26.666  34.344  1.00  0.00           C
ATOM   3973  C   GLN   263      70.181  27.840  35.223  1.00  0.00           C
ATOM   3974  O   GLN   263      69.775  27.639  36.367  1.00  0.00           O
ATOM   3975  CB  GLN   263      69.539  25.578  34.252  1.00  0.00           C
ATOM   3976  CG  GLN   263      69.861  24.500  33.195  1.00  0.00           C
ATOM   3977  CD  GLN   263      68.914  23.298  33.222  1.00  0.00           C
ATOM   3978  OE1 GLN   263      69.311  22.165  32.995  1.00  0.00           O
ATOM   3979  NE2 GLN   263      67.642  23.466  33.516  1.00  0.00           N
ATOM   3980  H   GLN   263      71.849  25.553  35.691  1.00  0.00           H
ATOM   3981  HA  GLN   263      70.768  27.058  33.336  1.00  0.00           H
ATOM   3982  HB2 GLN   263      69.433  25.102  35.229  1.00  0.00           H
ATOM   3983  HB3 GLN   263      68.592  26.054  33.994  1.00  0.00           H
ATOM   3984  HG2 GLN   263      69.812  24.956  32.205  1.00  0.00           H
ATOM   3985  HG3 GLN   263      70.872  24.122  33.349  1.00  0.00           H
ATOM   3986 HE21 GLN   263      67.082  22.634  33.557  1.00  0.00           H
ATOM   3987 HE22 GLN   263      67.276  24.378  33.717  1.00  0.00           H
ATOM   3988  N   MET   264      70.205  29.064  34.684  1.00  0.00           N
ATOM   3989  CA  MET   264      69.543  30.216  35.308  1.00  0.00           C
ATOM   3990  C   MET   264      68.104  30.359  34.789  1.00  0.00           C
ATOM   3991  O   MET   264      67.879  30.764  33.644  1.00  0.00           O
ATOM   3992  CB  MET   264      70.345  31.510  35.103  1.00  0.00           C
ATOM   3993  CG  MET   264      69.745  32.656  35.930  1.00  0.00           C
ATOM   3994  SD  MET   264      70.651  34.230  35.863  1.00  0.00           S
ATOM   3995  CE  MET   264      70.077  34.863  34.263  1.00  0.00           C
ATOM   3996  H   MET   264      70.551  29.168  33.740  1.00  0.00           H
ATOM   3997  HA  MET   264      69.505  30.050  36.382  1.00  0.00           H
ATOM   3998  HB2 MET   264      71.374  31.347  35.413  1.00  0.00           H
ATOM   3999  HB3 MET   264      70.356  31.779  34.051  1.00  0.00           H
ATOM   4000  HG2 MET   264      68.716  32.827  35.613  1.00  0.00           H
ATOM   4001  HG3 MET   264      69.718  32.332  36.969  1.00  0.00           H
ATOM   4002  HE1 MET   264      70.517  35.843  34.086  1.00  0.00           H
ATOM   4003  HE2 MET   264      70.377  34.188  33.461  1.00  0.00           H
ATOM   4004  HE3 MET   264      68.991  34.960  34.267  1.00  0.00           H
ATOM   4005  N   VAL   265      67.130  30.053  35.645  1.00  0.00           N
ATOM   4006  CA  VAL   265      65.712  30.341  35.389  1.00  0.00           C
ATOM   4007  C   VAL   265      65.452  31.815  35.693  1.00  0.00           C
ATOM   4008  O   VAL   265      65.915  32.289  36.728  1.00  0.00           O
ATOM   4009  CB  VAL   265      64.801  29.416  36.218  1.00  0.00           C
ATOM   4010  CG1 VAL   265      63.314  29.700  35.982  1.00  0.00           C
ATOM   4011  CG2 VAL   265      65.059  27.936  35.900  1.00  0.00           C
ATOM   4012  H   VAL   265      67.393  29.805  36.595  1.00  0.00           H
ATOM   4013  HA  VAL   265      65.496  30.166  34.339  1.00  0.00           H
ATOM   4014  HB  VAL   265      65.014  29.577  37.271  1.00  0.00           H
ATOM   4015 HG11 VAL   265      63.071  30.712  36.299  1.00  0.00           H
ATOM   4016 HG12 VAL   265      63.075  29.583  34.924  1.00  0.00           H
ATOM   4017 HG13 VAL   265      62.707  29.007  36.565  1.00  0.00           H
ATOM   4018 HG21 VAL   265      66.085  27.668  36.154  1.00  0.00           H
ATOM   4019 HG22 VAL   265      64.382  27.312  36.483  1.00  0.00           H
ATOM   4020 HG23 VAL   265      64.889  27.756  34.837  1.00  0.00           H
ATOM   4021  N   CYS   266      64.718  32.534  34.834  1.00  0.00           N
ATOM   4022  CA  CYS   266      64.368  33.948  35.038  1.00  0.00           C
ATOM   4023  C   CYS   266      62.877  34.194  34.729  1.00  0.00           C
ATOM   4024  O   CYS   266      62.421  34.006  33.605  1.00  0.00           O
ATOM   4025  CB  CYS   266      65.356  34.820  34.233  1.00  0.00           C
ATOM   4026  SG  CYS   266      65.170  36.631  34.318  1.00  0.00           S
ATOM   4027  H   CYS   266      64.371  32.091  33.990  1.00  0.00           H
ATOM   4028  HA  CYS   266      64.517  34.207  36.089  1.00  0.00           H
ATOM   4029  HB2 CYS   266      66.364  34.580  34.568  1.00  0.00           H
ATOM   4030  HB3 CYS   266      65.288  34.536  33.181  1.00  0.00           H
ATOM   4031  N   LEU   267      62.111  34.566  35.757  1.00  0.00           N
ATOM   4032  CA  LEU   267      60.646  34.669  35.780  1.00  0.00           C
ATOM   4033  C   LEU   267      60.197  36.127  35.950  1.00  0.00           C
ATOM   4034  O   LEU   267      60.936  36.964  36.465  1.00  0.00           O
ATOM   4035  CB  LEU   267      60.084  33.824  36.946  1.00  0.00           C
ATOM   4036  CG  LEU   267      60.515  32.345  36.985  1.00  0.00           C
ATOM   4037  CD1 LEU   267      59.896  31.666  38.206  1.00  0.00           C
ATOM   4038  CD2 LEU   267      60.068  31.582  35.735  1.00  0.00           C
ATOM   4039  H   LEU   267      62.586  34.740  36.635  1.00  0.00           H
ATOM   4040  HA  LEU   267      60.245  34.294  34.836  1.00  0.00           H
ATOM   4041  HB2 LEU   267      60.408  34.284  37.884  1.00  0.00           H
ATOM   4042  HB3 LEU   267      58.992  33.864  36.905  1.00  0.00           H
ATOM   4043  HG  LEU   267      61.599  32.279  37.075  1.00  0.00           H
ATOM   4044 HD11 LEU   267      60.224  30.628  38.265  1.00  0.00           H
ATOM   4045 HD12 LEU   267      60.217  32.179  39.114  1.00  0.00           H
ATOM   4046 HD13 LEU   267      58.808  31.696  38.151  1.00  0.00           H
ATOM   4047 HD21 LEU   267      60.567  31.981  34.854  1.00  0.00           H
ATOM   4048 HD22 LEU   267      60.337  30.529  35.828  1.00  0.00           H
ATOM   4049 HD23 LEU   267      58.989  31.662  35.605  1.00  0.00           H
ATOM   4050  N   THR   268      58.950  36.432  35.589  1.00  0.00           N
ATOM   4051  CA  THR   268      58.339  37.749  35.819  1.00  0.00           C
ATOM   4052  C   THR   268      56.817  37.652  35.924  1.00  0.00           C
ATOM   4053  O   THR   268      56.182  36.857  35.231  1.00  0.00           O
ATOM   4054  CB  THR   268      58.745  38.754  34.723  1.00  0.00           C
ATOM   4055  CG2 THR   268      58.278  38.375  33.316  1.00  0.00           C
ATOM   4056  OG1 THR   268      58.166  40.008  35.001  1.00  0.00           O
ATOM   4057  H   THR   268      58.378  35.715  35.164  1.00  0.00           H
ATOM   4058  HA  THR   268      58.715  38.137  36.767  1.00  0.00           H
ATOM   4059  HB  THR   268      59.829  38.861  34.721  1.00  0.00           H
ATOM   4060 HG21 THR   268      58.686  39.091  32.604  1.00  0.00           H
ATOM   4061 HG22 THR   268      58.653  37.386  33.054  1.00  0.00           H
ATOM   4062 HG23 THR   268      57.191  38.381  33.251  1.00  0.00           H
ATOM   4063  HG1 THR   268      58.822  40.496  35.546  1.00  0.00           H
ATOM   4064  N   LYS   269      56.209  38.510  36.752  1.00  0.00           N
ATOM   4065  CA  LYS   269      54.754  38.766  36.772  1.00  0.00           C
ATOM   4066  C   LYS   269      54.327  39.807  35.713  1.00  0.00           C
ATOM   4067  O   LYS   269      53.221  40.328  35.765  1.00  0.00           O
ATOM   4068  CB  LYS   269      54.320  39.180  38.194  1.00  0.00           C
ATOM   4069  CG  LYS   269      54.615  38.132  39.283  1.00  0.00           C
ATOM   4070  CD  LYS   269      53.754  36.862  39.206  1.00  0.00           C
ATOM   4071  CE  LYS   269      54.083  35.960  40.402  1.00  0.00           C
ATOM   4072  NZ  LYS   269      53.067  34.910  40.608  1.00  0.00           N
ATOM   4073  H   LYS   269      56.798  39.132  37.292  1.00  0.00           H
ATOM   4074  HA  LYS   269      54.227  37.849  36.511  1.00  0.00           H
ATOM   4075  HB2 LYS   269      54.833  40.106  38.462  1.00  0.00           H
ATOM   4076  HB3 LYS   269      53.249  39.388  38.204  1.00  0.00           H
ATOM   4077  HG2 LYS   269      55.668  37.855  39.252  1.00  0.00           H
ATOM   4078  HG3 LYS   269      54.423  38.601  40.246  1.00  0.00           H
ATOM   4079  HD2 LYS   269      52.701  37.151  39.254  1.00  0.00           H
ATOM   4080  HD3 LYS   269      53.944  36.326  38.276  1.00  0.00           H
ATOM   4081  HE2 LYS   269      55.079  35.524  40.290  1.00  0.00           H
ATOM   4082  HE3 LYS   269      54.084  36.582  41.304  1.00  0.00           H
ATOM   4083  HZ1 LYS   269      53.171  34.515  41.546  1.00  0.00           H
ATOM   4084  HZ2 LYS   269      52.164  35.372  40.755  1.00  0.00           H
ATOM   4085  HZ3 LYS   269      53.012  34.210  39.885  1.00  0.00           H
ATOM   4086  N   LYS   270      55.208  40.127  34.751  1.00  0.00           N
ATOM   4087  CA  LYS   270      55.066  41.111  33.651  1.00  0.00           C
ATOM   4088  C   LYS   270      55.037  42.590  34.083  1.00  0.00           C
ATOM   4089  O   LYS   270      55.324  43.451  33.250  1.00  0.00           O
ATOM   4090  CB  LYS   270      53.890  40.749  32.715  1.00  0.00           C
ATOM   4091  CG  LYS   270      53.910  39.284  32.236  1.00  0.00           C
ATOM   4092  CD  LYS   270      52.761  38.993  31.258  1.00  0.00           C
ATOM   4093  CE  LYS   270      52.717  37.516  30.832  1.00  0.00           C
ATOM   4094  NZ  LYS   270      52.281  36.624  31.936  1.00  0.00           N
ATOM   4095  H   LYS   270      56.126  39.710  34.847  1.00  0.00           H
ATOM   4096  HA  LYS   270      55.974  41.026  33.054  1.00  0.00           H
ATOM   4097  HB2 LYS   270      52.946  40.942  33.228  1.00  0.00           H
ATOM   4098  HB3 LYS   270      53.932  41.402  31.841  1.00  0.00           H
ATOM   4099  HG2 LYS   270      54.861  39.079  31.742  1.00  0.00           H
ATOM   4100  HG3 LYS   270      53.811  38.620  33.096  1.00  0.00           H
ATOM   4101  HD2 LYS   270      51.807  39.270  31.712  1.00  0.00           H
ATOM   4102  HD3 LYS   270      52.899  39.607  30.366  1.00  0.00           H
ATOM   4103  HE2 LYS   270      52.017  37.422  29.996  1.00  0.00           H
ATOM   4104  HE3 LYS   270      53.707  37.219  30.472  1.00  0.00           H
ATOM   4105  HZ1 LYS   270      52.911  36.681  32.722  1.00  0.00           H
ATOM   4106  HZ2 LYS   270      51.351  36.894  32.265  1.00  0.00           H
ATOM   4107  HZ3 LYS   270      52.241  35.656  31.629  1.00  0.00           H
ATOM   4108  N   LEU   271      54.750  42.879  35.351  1.00  0.00           N
ATOM   4109  CA  LEU   271      54.792  44.205  35.985  1.00  0.00           C
ATOM   4110  C   LEU   271      56.225  44.752  36.224  1.00  0.00           C
ATOM   4111  O   LEU   271      57.177  43.967  36.291  1.00  0.00           O
ATOM   4112  CB  LEU   271      54.033  44.099  37.328  1.00  0.00           C
ATOM   4113  CG  LEU   271      52.502  44.007  37.180  1.00  0.00           C
ATOM   4114  CD1 LEU   271      51.877  43.411  38.440  1.00  0.00           C
ATOM   4115  CD2 LEU   271      51.887  45.388  36.948  1.00  0.00           C
ATOM   4116  H   LEU   271      54.457  42.110  35.934  1.00  0.00           H
ATOM   4117  HA  LEU   271      54.271  44.908  35.336  1.00  0.00           H
ATOM   4118  HB2 LEU   271      54.399  43.219  37.859  1.00  0.00           H
ATOM   4119  HB3 LEU   271      54.269  44.957  37.960  1.00  0.00           H
ATOM   4120  HG  LEU   271      52.251  43.361  36.338  1.00  0.00           H
ATOM   4121 HD11 LEU   271      52.246  42.395  38.585  1.00  0.00           H
ATOM   4122 HD12 LEU   271      52.142  44.011  39.310  1.00  0.00           H
ATOM   4123 HD13 LEU   271      50.793  43.380  38.337  1.00  0.00           H
ATOM   4124 HD21 LEU   271      52.077  46.028  37.810  1.00  0.00           H
ATOM   4125 HD22 LEU   271      52.314  45.854  36.065  1.00  0.00           H
ATOM   4126 HD23 LEU   271      50.808  45.290  36.815  1.00  0.00           H
ATOM   4127  N   PRO   272      56.397  46.084  36.371  1.00  0.00           N
ATOM   4128  CA  PRO   272      57.623  46.723  36.869  1.00  0.00           C
ATOM   4129  C   PRO   272      57.826  46.534  38.382  1.00  0.00           C
ATOM   4130  O   PRO   272      56.933  46.061  39.088  1.00  0.00           O
ATOM   4131  CD  PRO   272      55.376  47.104  36.148  1.00  0.00           C
ATOM   4132  CG  PRO   272      55.947  48.415  36.689  1.00  0.00           C
ATOM   4133  CB  PRO   272      57.449  48.209  36.534  1.00  0.00           C
ATOM   4134  HD2 PRO   272      54.449  46.872  36.670  1.00  0.00           H
ATOM   4135  HD3 PRO   272      55.193  47.204  35.078  1.00  0.00           H
ATOM   4136  HG2 PRO   272      55.695  48.522  37.747  1.00  0.00           H
ATOM   4137  HG3 PRO   272      55.594  49.276  36.120  1.00  0.00           H
ATOM   4138  HB2 PRO   272      58.014  48.864  37.199  1.00  0.00           H
ATOM   4139  HB3 PRO   272      57.731  48.389  35.498  1.00  0.00           H
ATOM   4140  HA  PRO   272      58.505  46.348  36.356  1.00  0.00           H
ATOM   4141  N   ALA   273      58.991  46.945  38.888  1.00  0.00           N
ATOM   4142  CA  ALA   273      59.203  47.171  40.318  1.00  0.00           C
ATOM   4143  C   ALA   273      58.418  48.396  40.837  1.00  0.00           C
ATOM   4144  O   ALA   273      58.152  49.342  40.094  1.00  0.00           O
ATOM   4145  CB  ALA   273      60.705  47.322  40.575  1.00  0.00           C
ATOM   4146  H   ALA   273      59.710  47.274  38.255  1.00  0.00           H
ATOM   4147  HA  ALA   273      58.850  46.293  40.863  1.00  0.00           H
ATOM   4148  HB1 ALA   273      61.083  48.216  40.077  1.00  0.00           H
ATOM   4149  HB2 ALA   273      60.876  47.408  41.647  1.00  0.00           H
ATOM   4150  HB3 ALA   273      61.236  46.446  40.201  1.00  0.00           H
ATOM   4151  N   VAL   274      58.064  48.393  42.127  1.00  0.00           N
ATOM   4152  CA  VAL   274      57.264  49.465  42.765  1.00  0.00           C
ATOM   4153  C   VAL   274      58.036  50.783  42.947  1.00  0.00           C
ATOM   4154  O   VAL   274      59.269  50.812  42.953  1.00  0.00           O
ATOM   4155  CB  VAL   274      56.668  49.000  44.110  1.00  0.00           C
ATOM   4156  CG1 VAL   274      55.768  47.769  43.934  1.00  0.00           C
ATOM   4157  CG2 VAL   274      57.736  48.687  45.165  1.00  0.00           C
ATOM   4158  H   VAL   274      58.329  47.589  42.684  1.00  0.00           H
ATOM   4159  HA  VAL   274      56.429  49.687  42.099  1.00  0.00           H
ATOM   4160  HB  VAL   274      56.043  49.805  44.498  1.00  0.00           H
ATOM   4161 HG11 VAL   274      56.357  46.900  43.641  1.00  0.00           H
ATOM   4162 HG12 VAL   274      55.257  47.554  44.872  1.00  0.00           H
ATOM   4163 HG13 VAL   274      55.020  47.968  43.167  1.00  0.00           H
ATOM   4164 HG21 VAL   274      58.397  47.904  44.807  1.00  0.00           H
ATOM   4165 HG22 VAL   274      58.326  49.577  45.382  1.00  0.00           H
ATOM   4166 HG23 VAL   274      57.263  48.347  46.085  1.00  0.00           H
ATOM   4167  N   GLU   275      57.323  51.895  43.144  1.00  0.00           N
ATOM   4168  CA  GLU   275      57.941  53.213  43.332  1.00  0.00           C
ATOM   4169  C   GLU   275      58.860  53.282  44.560  1.00  0.00           C
ATOM   4170  O   GLU   275      58.574  52.726  45.625  1.00  0.00           O
ATOM   4171  CB  GLU   275      56.890  54.324  43.425  1.00  0.00           C
ATOM   4172  CG  GLU   275      56.080  54.479  42.125  1.00  0.00           C
ATOM   4173  CD  GLU   275      54.851  53.558  42.021  1.00  0.00           C
ATOM   4174  OE1 GLU   275      54.021  53.768  41.108  1.00  0.00           O
ATOM   4175  OE2 GLU   275      54.634  52.706  42.920  1.00  0.00           O
ATOM   4176  H   GLU   275      56.306  51.846  43.140  1.00  0.00           H
ATOM   4177  HA  GLU   275      58.550  53.416  42.449  1.00  0.00           H
ATOM   4178  HB2 GLU   275      56.243  54.167  44.294  1.00  0.00           H
ATOM   4179  HB3 GLU   275      57.426  55.259  43.599  1.00  0.00           H
ATOM   4180  HG2 GLU   275      55.737  55.513  42.082  1.00  0.00           H
ATOM   4181  HG3 GLU   275      56.749  54.320  41.277  1.00  0.00           H
ATOM   4182  N   GLY   276      59.975  53.996  44.400  1.00  0.00           N
ATOM   4183  CA  GLY   276      61.028  54.114  45.403  1.00  0.00           C
ATOM   4184  C   GLY   276      62.003  52.931  45.451  1.00  0.00           C
ATOM   4185  O   GLY   276      62.920  52.955  46.267  1.00  0.00           O
ATOM   4186  H   GLY   276      60.159  54.399  43.486  1.00  0.00           H
ATOM   4187  HA2 GLY   276      61.605  55.011  45.202  1.00  0.00           H
ATOM   4188  HA3 GLY   276      60.580  54.220  46.387  1.00  0.00           H
ATOM   4189  N   THR   277      61.839  51.907  44.602  1.00  0.00           N
ATOM   4190  CA  THR   277      62.779  50.770  44.535  1.00  0.00           C
ATOM   4191  C   THR   277      64.146  51.246  44.030  1.00  0.00           C
ATOM   4192  O   THR   277      64.179  51.935  43.010  1.00  0.00           O
ATOM   4193  CB  THR   277      62.273  49.656  43.603  1.00  0.00           C
ATOM   4194  CG2 THR   277      63.185  48.428  43.588  1.00  0.00           C
ATOM   4195  OG1 THR   277      61.020  49.186  44.035  1.00  0.00           O
ATOM   4196  H   THR   277      61.046  51.921  43.974  1.00  0.00           H
ATOM   4197  HA  THR   277      62.880  50.357  45.535  1.00  0.00           H
ATOM   4198  HB  THR   277      62.174  50.041  42.587  1.00  0.00           H
ATOM   4199 HG21 THR   277      62.741  47.652  42.966  1.00  0.00           H
ATOM   4200 HG22 THR   277      64.158  48.681  43.169  1.00  0.00           H
ATOM   4201 HG23 THR   277      63.301  48.044  44.600  1.00  0.00           H
ATOM   4202  HG1 THR   277      60.348  49.790  43.658  1.00  0.00           H
ATOM   4203  N   PRO   278      65.274  50.895  44.676  1.00  0.00           N
ATOM   4204  CA  PRO   278      66.601  51.284  44.204  1.00  0.00           C
ATOM   4205  C   PRO   278      66.975  50.646  42.853  1.00  0.00           C
ATOM   4206  O   PRO   278      66.676  49.482  42.591  1.00  0.00           O
ATOM   4207  CD  PRO   278      65.384  50.121  45.906  1.00  0.00           C
ATOM   4208  CG  PRO   278      66.854  49.713  46.006  1.00  0.00           C
ATOM   4209  CB  PRO   278      67.572  50.875  45.319  1.00  0.00           C
ATOM   4210  HD2 PRO   278      64.756  49.230  45.890  1.00  0.00           H
ATOM   4211  HD3 PRO   278      65.113  50.754  46.753  1.00  0.00           H
ATOM   4212  HG2 PRO   278      67.018  48.793  45.443  1.00  0.00           H
ATOM   4213  HG3 PRO   278      67.170  49.597  47.043  1.00  0.00           H
ATOM   4214  HB2 PRO   278      68.547  50.575  44.929  1.00  0.00           H
ATOM   4215  HB3 PRO   278      67.681  51.703  46.022  1.00  0.00           H
ATOM   4216  HA  PRO   278      66.641  52.365  44.089  1.00  0.00           H
ATOM   4217  N   CYS   279      67.682  51.409  42.017  1.00  0.00           N
ATOM   4218  CA  CYS   279      68.201  51.009  40.698  1.00  0.00           C
ATOM   4219  C   CYS   279      69.609  51.593  40.413  1.00  0.00           C
ATOM   4220  O   CYS   279      70.078  51.635  39.270  1.00  0.00           O
ATOM   4221  CB  CYS   279      67.165  51.399  39.623  1.00  0.00           C
ATOM   4222  SG  CYS   279      66.795  53.177  39.486  1.00  0.00           S
ATOM   4223  H   CYS   279      67.828  52.376  42.294  1.00  0.00           H
ATOM   4224  HA  CYS   279      68.306  49.923  40.684  1.00  0.00           H
ATOM   4225  HB2 CYS   279      67.507  51.039  38.653  1.00  0.00           H
ATOM   4226  HB3 CYS   279      66.233  50.882  39.854  1.00  0.00           H
ATOM   4227  N   GLY   280      70.304  52.060  41.454  1.00  0.00           N
ATOM   4228  CA  GLY   280      71.651  52.623  41.379  1.00  0.00           C
ATOM   4229  C   GLY   280      72.236  52.934  42.757  1.00  0.00           C
ATOM   4230  O   GLY   280      71.578  52.704  43.771  1.00  0.00           O
ATOM   4231  H   GLY   280      69.891  52.006  42.376  1.00  0.00           H
ATOM   4232  HA2 GLY   280      72.314  51.935  40.865  1.00  0.00           H
ATOM   4233  HA3 GLY   280      71.616  53.545  40.803  1.00  0.00           H
ATOM   4234  N   LYS   281      73.438  53.532  42.801  1.00  0.00           N
ATOM   4235  CA  LYS   281      74.076  53.976  44.064  1.00  0.00           C
ATOM   4236  C   LYS   281      73.232  55.019  44.824  1.00  0.00           C
ATOM   4237  O   LYS   281      73.311  55.136  46.043  1.00  0.00           O
ATOM   4238  CB  LYS   281      75.489  54.520  43.778  1.00  0.00           C
ATOM   4239  CG  LYS   281      76.372  54.531  45.040  1.00  0.00           C
ATOM   4240  CD  LYS   281      77.658  55.346  44.847  1.00  0.00           C
ATOM   4241  CE  LYS   281      78.558  55.162  46.075  1.00  0.00           C
ATOM   4242  NZ  LYS   281      79.729  56.068  46.052  1.00  0.00           N
ATOM   4243  H   LYS   281      73.926  53.682  41.922  1.00  0.00           H
ATOM   4244  HA  LYS   281      74.163  53.112  44.725  1.00  0.00           H
ATOM   4245  HB2 LYS   281      75.978  53.895  43.030  1.00  0.00           H
ATOM   4246  HB3 LYS   281      75.410  55.527  43.371  1.00  0.00           H
ATOM   4247  HG2 LYS   281      75.825  54.968  45.876  1.00  0.00           H
ATOM   4248  HG3 LYS   281      76.627  53.500  45.294  1.00  0.00           H
ATOM   4249  HD2 LYS   281      78.184  54.996  43.956  1.00  0.00           H
ATOM   4250  HD3 LYS   281      77.398  56.401  44.729  1.00  0.00           H
ATOM   4251  HE2 LYS   281      77.976  55.332  46.985  1.00  0.00           H
ATOM   4252  HE3 LYS   281      78.900  54.124  46.092  1.00  0.00           H
ATOM   4253  HZ1 LYS   281      80.470  55.692  46.645  1.00  0.00           H
ATOM   4254  HZ2 LYS   281      80.117  56.137  45.115  1.00  0.00           H
ATOM   4255  HZ3 LYS   281      79.505  56.993  46.409  1.00  0.00           H
ATOM   4256  N   GLY   282      72.408  55.768  44.092  1.00  0.00           N
ATOM   4257  CA  GLY   282      71.369  56.635  44.654  1.00  0.00           C
ATOM   4258  C   GLY   282      70.074  56.716  43.840  1.00  0.00           C
ATOM   4259  O   GLY   282      69.095  57.249  44.355  1.00  0.00           O
ATOM   4260  H   GLY   282      72.475  55.659  43.097  1.00  0.00           H
ATOM   4261  HA2 GLY   282      71.098  56.276  45.650  1.00  0.00           H
ATOM   4262  HA3 GLY   282      71.768  57.647  44.745  1.00  0.00           H
ATOM   4263  N   ARG   283      70.048  56.196  42.600  1.00  0.00           N
ATOM   4264  CA  ARG   283      68.858  56.235  41.735  1.00  0.00           C
ATOM   4265  C   ARG   283      67.755  55.270  42.184  1.00  0.00           C
ATOM   4266  O   ARG   283      68.041  54.177  42.679  1.00  0.00           O
ATOM   4267  CB  ARG   283      69.197  55.986  40.254  1.00  0.00           C
ATOM   4268  CG  ARG   283      69.929  57.159  39.588  1.00  0.00           C
ATOM   4269  CD  ARG   283      69.858  57.062  38.057  1.00  0.00           C
ATOM   4270  NE  ARG   283      70.261  58.334  37.443  1.00  0.00           N
ATOM   4271  CZ  ARG   283      70.230  58.696  36.177  1.00  0.00           C
ATOM   4272  NH1 ARG   283      69.951  57.870  35.210  1.00  0.00           N
ATOM   4273  NH2 ARG   283      70.472  59.930  35.862  1.00  0.00           N
ATOM   4274  H   ARG   283      70.865  55.725  42.260  1.00  0.00           H
ATOM   4275  HA  ARG   283      68.428  57.239  41.824  1.00  0.00           H
ATOM   4276  HB2 ARG   283      69.776  55.067  40.137  1.00  0.00           H
ATOM   4277  HB3 ARG   283      68.251  55.865  39.727  1.00  0.00           H
ATOM   4278  HG2 ARG   283      69.458  58.089  39.898  1.00  0.00           H
ATOM   4279  HG3 ARG   283      70.968  57.186  39.911  1.00  0.00           H
ATOM   4280  HD2 ARG   283      70.505  56.253  37.715  1.00  0.00           H
ATOM   4281  HD3 ARG   283      68.829  56.846  37.764  1.00  0.00           H
ATOM   4282  HE  ARG   283      70.560  59.073  38.083  1.00  0.00           H
ATOM   4283 HH11 ARG   283      69.679  56.936  35.439  1.00  0.00           H
ATOM   4284 HH12 ARG   283      69.969  58.194  34.250  1.00  0.00           H
ATOM   4285 HH21 ARG   283      70.466  60.604  36.634  1.00  0.00           H
ATOM   4286 HH22 ARG   283      70.415  60.242  34.915  1.00  0.00           H
ATOM   4287  N   ILE   284      66.505  55.651  41.919  1.00  0.00           N
ATOM   4288  CA  ILE   284      65.279  54.908  42.245  1.00  0.00           C
ATOM   4289  C   ILE   284      64.300  54.845  41.064  1.00  0.00           C
ATOM   4290  O   ILE   284      64.296  55.716  40.194  1.00  0.00           O
ATOM   4291  CB  ILE   284      64.584  55.496  43.497  1.00  0.00           C
ATOM   4292  CG2 ILE   284      65.402  55.197  44.765  1.00  0.00           C
ATOM   4293  CG1 ILE   284      64.291  57.008  43.348  1.00  0.00           C
ATOM   4294  CD1 ILE   284      63.342  57.566  44.415  1.00  0.00           C
ATOM   4295  H   ILE   284      66.389  56.555  41.470  1.00  0.00           H
ATOM   4296  HA  ILE   284      65.560  53.883  42.468  1.00  0.00           H
ATOM   4297  HB  ILE   284      63.629  54.979  43.607  1.00  0.00           H
ATOM   4298 HG21 ILE   284      64.845  55.488  45.654  1.00  0.00           H
ATOM   4299 HG22 ILE   284      65.595  54.129  44.837  1.00  0.00           H
ATOM   4300 HG23 ILE   284      66.350  55.736  44.742  1.00  0.00           H
ATOM   4301 HG12 ILE   284      65.228  57.567  43.390  1.00  0.00           H
ATOM   4302 HG13 ILE   284      63.837  57.197  42.376  1.00  0.00           H
ATOM   4303 HD11 ILE   284      63.186  58.628  44.229  1.00  0.00           H
ATOM   4304 HD12 ILE   284      62.384  57.050  44.367  1.00  0.00           H
ATOM   4305 HD13 ILE   284      63.773  57.454  45.409  1.00  0.00           H
ATOM   4306  N   CYS   285      63.447  53.820  41.040  1.00  0.00           N
ATOM   4307  CA  CYS   285      62.330  53.723  40.101  1.00  0.00           C
ATOM   4308  C   CYS   285      61.187  54.676  40.502  1.00  0.00           C
ATOM   4309  O   CYS   285      60.603  54.535  41.581  1.00  0.00           O
ATOM   4310  CB  CYS   285      61.819  52.276  40.015  1.00  0.00           C
ATOM   4311  SG  CYS   285      63.031  50.992  39.591  1.00  0.00           S
ATOM   4312  H   CYS   285      63.547  53.097  41.744  1.00  0.00           H
ATOM   4313  HA  CYS   285      62.689  54.005  39.111  1.00  0.00           H
ATOM   4314  HB2 CYS   285      61.377  52.005  40.976  1.00  0.00           H
ATOM   4315  HB3 CYS   285      61.021  52.237  39.274  1.00  0.00           H
ATOM   4316  N   LEU   286      60.823  55.601  39.609  1.00  0.00           N
ATOM   4317  CA  LEU   286      59.647  56.478  39.697  1.00  0.00           C
ATOM   4318  C   LEU   286      59.045  56.661  38.298  1.00  0.00           C
ATOM   4319  O   LEU   286      59.777  56.739  37.315  1.00  0.00           O
ATOM   4320  CB  LEU   286      60.028  57.856  40.275  1.00  0.00           C
ATOM   4321  CG  LEU   286      60.498  57.891  41.739  1.00  0.00           C
ATOM   4322  CD1 LEU   286      60.895  59.320  42.113  1.00  0.00           C
ATOM   4323  CD2 LEU   286      59.394  57.460  42.706  1.00  0.00           C
ATOM   4324  H   LEU   286      61.387  55.684  38.765  1.00  0.00           H
ATOM   4325  HA  LEU   286      58.894  56.013  40.332  1.00  0.00           H
ATOM   4326  HB2 LEU   286      60.813  58.275  39.648  1.00  0.00           H
ATOM   4327  HB3 LEU   286      59.165  58.514  40.182  1.00  0.00           H
ATOM   4328  HG  LEU   286      61.363  57.243  41.864  1.00  0.00           H
ATOM   4329 HD11 LEU   286      61.193  59.360  43.160  1.00  0.00           H
ATOM   4330 HD12 LEU   286      61.741  59.638  41.505  1.00  0.00           H
ATOM   4331 HD13 LEU   286      60.058  60.000  41.956  1.00  0.00           H
ATOM   4332 HD21 LEU   286      59.769  57.535  43.725  1.00  0.00           H
ATOM   4333 HD22 LEU   286      58.521  58.103  42.594  1.00  0.00           H
ATOM   4334 HD23 LEU   286      59.118  56.426  42.516  1.00  0.00           H
ATOM   4335  N   GLN   287      57.712  56.713  38.186  1.00  0.00           N
ATOM   4336  CA  GLN   287      57.003  56.871  36.898  1.00  0.00           C
ATOM   4337  C   GLN   287      57.441  55.853  35.809  1.00  0.00           C
ATOM   4338  O   GLN   287      57.395  56.146  34.613  1.00  0.00           O
ATOM   4339  CB  GLN   287      57.076  58.339  36.418  1.00  0.00           C
ATOM   4340  CG  GLN   287      56.604  59.417  37.416  1.00  0.00           C
ATOM   4341  CD  GLN   287      55.096  59.434  37.667  1.00  0.00           C
ATOM   4342  OE1 GLN   287      54.366  58.509  37.350  1.00  0.00           O
ATOM   4343  NE2 GLN   287      54.570  60.489  38.251  1.00  0.00           N
ATOM   4344  H   GLN   287      57.150  56.648  39.022  1.00  0.00           H
ATOM   4345  HA  GLN   287      55.953  56.651  37.087  1.00  0.00           H
ATOM   4346  HB2 GLN   287      58.106  58.560  36.147  1.00  0.00           H
ATOM   4347  HB3 GLN   287      56.491  58.448  35.507  1.00  0.00           H
ATOM   4348  HG2 GLN   287      57.123  59.299  38.364  1.00  0.00           H
ATOM   4349  HG3 GLN   287      56.887  60.391  37.019  1.00  0.00           H
ATOM   4350 HE21 GLN   287      53.563  60.494  38.351  1.00  0.00           H
ATOM   4351 HE22 GLN   287      55.119  61.281  38.565  1.00  0.00           H
ATOM   4352  N   GLY   288      57.909  54.662  36.211  1.00  0.00           N
ATOM   4353  CA  GLY   288      58.440  53.618  35.321  1.00  0.00           C
ATOM   4354  C   GLY   288      59.872  53.826  34.795  1.00  0.00           C
ATOM   4355  O   GLY   288      60.298  53.087  33.910  1.00  0.00           O
ATOM   4356  H   GLY   288      57.920  54.476  37.201  1.00  0.00           H
ATOM   4357  HA2 GLY   288      58.426  52.668  35.852  1.00  0.00           H
ATOM   4358  HA3 GLY   288      57.783  53.518  34.458  1.00  0.00           H
ATOM   4359  N   LYS   289      60.628  54.811  35.304  1.00  0.00           N
ATOM   4360  CA  LYS   289      61.995  55.146  34.857  1.00  0.00           C
ATOM   4361  C   LYS   289      62.959  55.258  36.053  1.00  0.00           C
ATOM   4362  O   LYS   289      62.527  55.509  37.175  1.00  0.00           O
ATOM   4363  CB  LYS   289      61.958  56.431  33.990  1.00  0.00           C
ATOM   4364  CG  LYS   289      61.021  56.319  32.763  1.00  0.00           C
ATOM   4365  CD  LYS   289      61.096  57.527  31.807  1.00  0.00           C
ATOM   4366  CE  LYS   289      60.087  57.353  30.655  1.00  0.00           C
ATOM   4367  NZ  LYS   289      60.238  58.380  29.590  1.00  0.00           N
ATOM   4368  H   LYS   289      60.224  55.398  36.027  1.00  0.00           H
ATOM   4369  HA  LYS   289      62.364  54.333  34.231  1.00  0.00           H
ATOM   4370  HB2 LYS   289      61.633  57.266  34.610  1.00  0.00           H
ATOM   4371  HB3 LYS   289      62.970  56.642  33.641  1.00  0.00           H
ATOM   4372  HG2 LYS   289      61.282  55.416  32.206  1.00  0.00           H
ATOM   4373  HG3 LYS   289      59.991  56.225  33.113  1.00  0.00           H
ATOM   4374  HD2 LYS   289      60.868  58.444  32.354  1.00  0.00           H
ATOM   4375  HD3 LYS   289      62.106  57.593  31.397  1.00  0.00           H
ATOM   4376  HE2 LYS   289      60.232  56.363  30.218  1.00  0.00           H
ATOM   4377  HE3 LYS   289      59.075  57.387  31.063  1.00  0.00           H
ATOM   4378  HZ1 LYS   289      60.049  59.322  29.927  1.00  0.00           H
ATOM   4379  HZ2 LYS   289      61.178  58.331  29.199  1.00  0.00           H
ATOM   4380  HZ3 LYS   289      59.597  58.212  28.817  1.00  0.00           H
ATOM   4381  N   CYS   290      64.257  55.035  35.827  1.00  0.00           N
ATOM   4382  CA  CYS   290      65.300  55.106  36.865  1.00  0.00           C
ATOM   4383  C   CYS   290      65.894  56.527  36.972  1.00  0.00           C
ATOM   4384  O   CYS   290      66.559  56.978  36.037  1.00  0.00           O
ATOM   4385  CB  CYS   290      66.360  54.026  36.572  1.00  0.00           C
ATOM   4386  SG  CYS   290      67.702  53.870  37.790  1.00  0.00           S
ATOM   4387  H   CYS   290      64.544  54.850  34.881  1.00  0.00           H
ATOM   4388  HA  CYS   290      64.850  54.861  37.829  1.00  0.00           H
ATOM   4389  HB2 CYS   290      65.863  53.059  36.491  1.00  0.00           H
ATOM   4390  HB3 CYS   290      66.813  54.251  35.605  1.00  0.00           H
ATOM   4391  N   VAL   291      65.648  57.229  38.089  1.00  0.00           N
ATOM   4392  CA  VAL   291      65.921  58.676  38.281  1.00  0.00           C
ATOM   4393  C   VAL   291      66.700  58.978  39.571  1.00  0.00           C
ATOM   4394  O   VAL   291      66.705  58.161  40.489  1.00  0.00           O
ATOM   4395  CB  VAL   291      64.621  59.507  38.223  1.00  0.00           C
ATOM   4396  CG1 VAL   291      63.880  59.322  36.891  1.00  0.00           C
ATOM   4397  CG2 VAL   291      63.652  59.192  39.368  1.00  0.00           C
ATOM   4398  H   VAL   291      65.135  56.767  38.836  1.00  0.00           H
ATOM   4399  HA  VAL   291      66.553  59.016  37.460  1.00  0.00           H
ATOM   4400  HB  VAL   291      64.898  60.558  38.299  1.00  0.00           H
ATOM   4401 HG11 VAL   291      64.565  59.498  36.061  1.00  0.00           H
ATOM   4402 HG12 VAL   291      63.472  58.311  36.822  1.00  0.00           H
ATOM   4403 HG13 VAL   291      63.060  60.037  36.832  1.00  0.00           H
ATOM   4404 HG21 VAL   291      62.778  59.837  39.288  1.00  0.00           H
ATOM   4405 HG22 VAL   291      63.337  58.149  39.327  1.00  0.00           H
ATOM   4406 HG23 VAL   291      64.132  59.384  40.330  1.00  0.00           H
ATOM   4407  N   ASP   292      67.409  60.113  39.605  1.00  0.00           N
ATOM   4408  CA  ASP   292      68.200  60.645  40.750  1.00  0.00           C
ATOM   4409  C   ASP   292      67.379  61.397  41.825  1.00  0.00           C
ATOM   4410  O   ASP   292      67.985  61.734  42.871  1.00  0.00           O
ATOM   4411  CB  ASP   292      69.281  61.639  40.215  1.00  0.00           C
ATOM   4412  CG  ASP   292      69.984  61.243  38.914  1.00  0.00           C
ATOM   4413  OD1 ASP   292      69.507  61.626  37.826  1.00  0.00           O
ATOM   4414  OD2 ASP   292      71.001  60.518  38.927  1.00  0.00           O
ATOM   4415  OXT ASP   292      66.219  61.768  41.532  1.00  0.00           O
ATOM   4416  H   ASP   292      67.331  60.716  38.800  1.00  0.00           H
ATOM   4417  HA  ASP   292      68.706  59.811  41.262  1.00  0.00           H
ATOM   4418  HB2 ASP   292      68.799  62.617  40.049  1.00  0.00           H
ATOM   4419  HB3 ASP   292      70.040  61.763  40.999  1.00  0.00           H
TER    4420      ASP   292
HETATM 4421 ZN   ZN    293      37.693  39.882  38.681  1.00  0.00          Zn
HETATM 4422 CA   CA    294      31.243  53.531  55.232  1.00  0.00          Ca
HETATM 4423 CA   CA    295      46.126  30.344  42.712  1.00  0.00          Ca
HETATM 4424  OAG GM6   296      37.798  39.360  40.900  1.00  0.00           O
HETATM 4425  NAF GM6   296      38.961  38.574  40.710  1.00  0.00           N
HETATM 4426  CAD GM6   296      39.132  37.746  39.632  1.00  0.00           C
HETATM 4427  OAE GM6   296      38.320  37.735  38.716  1.00  0.00           O
HETATM 4428  CAC GM6   296      40.398  36.912  39.635  1.00  0.00           C
HETATM 4429  CAB GM6   296      41.580  37.569  38.872  1.00  0.00           C
HETATM 4430  CAK GM6   296      42.593  36.469  38.578  1.00  0.00           C
HETATM 4431  OAL GM6   296      43.071  35.788  39.466  1.00  0.00           O
HETATM 4432  NAM GM6   296      42.889  36.245  37.260  1.00  0.00           N
HETATM 4433  CAN GM6   296      43.844  35.207  36.830  1.00  0.00           C
HETATM 4434  CAY GM6   296      45.291  35.744  36.835  1.00  0.00           C
HETATM 4435  OAZ GM6   296      45.590  36.858  36.436  1.00  0.00           O
HETATM 4436  NBB GM6   296      46.248  34.866  37.286  1.00  0.00           N
HETATM 4437  CBA GM6   296      47.639  35.246  37.554  1.00  0.00           C
HETATM 4438  CAO GM6   296      43.467  34.653  35.437  1.00  0.00           C
HETATM 4439  CAP GM6   296      42.013  34.258  35.325  1.00  0.00           C
HETATM 4440  CAT GM6   296      41.347  33.491  36.276  1.00  0.00           C
HETATM 4441  NAU GM6   296      40.039  33.256  35.815  1.00  0.00           N
HETATM 4442  CAR GM6   296      39.892  33.889  34.601  1.00  0.00           C
HETATM 4443  CAV GM6   296      38.774  33.898  33.759  1.00  0.00           C
HETATM 4444  CAX GM6   296      38.892  34.575  32.529  1.00  0.00           C
HETATM 4445  CAW GM6   296      40.105  35.209  32.176  1.00  0.00           C
HETATM 4446  CAS GM6   296      41.211  35.188  33.051  1.00  0.00           C
HETATM 4447  CAQ GM6   296      41.069  34.505  34.265  1.00  0.00           C
HETATM 4448  CAA GM6   296      42.242  38.722  39.685  1.00  0.00           C
HETATM 4449  CAH GM6   296      43.460  39.389  38.977  1.00  0.00           C
HETATM 4450  CAJ GM6   296      44.226  40.291  39.966  1.00  0.00           C
HETATM 4451  CAI GM6   296      43.050  40.217  37.738  1.00  0.00           C
HETATM 4452  HOA GM6   296      37.825  39.515  41.934  1.00  0.00           H
HETATM 4453  HNA GM6   296      39.651  38.624  41.476  1.00  0.00           H
HETATM 4454 HAC1 GM6   296      40.694  36.703  40.668  1.00  0.00           H
HETATM 4455 HAC2 GM6   296      40.140  35.947  39.181  1.00  0.00           H
HETATM 4456  HAB GM6   296      41.209  37.958  37.915  1.00  0.00           H
HETATM 4457  H1  GM6   296      42.428  36.825  36.556  1.00  0.00           H
HETATM 4458  HAN GM6   296      43.803  34.381  37.549  1.00  0.00           H
HETATM 4459  HNB GM6   296      45.910  33.971  37.639  1.00  0.00           H
HETATM 4460 HBA1 GM6   296      47.678  36.263  37.967  1.00  0.00           H
HETATM 4461 HBA2 GM6   296      48.079  34.549  38.280  1.00  0.00           H
HETATM 4462 HBA3 GM6   296      48.217  35.214  36.622  1.00  0.00           H
HETATM 4463 HAO1 GM6   296      43.691  35.412  34.677  1.00  0.00           H
HETATM 4464 HAO2 GM6   296      44.101  33.787  35.207  1.00  0.00           H
HETATM 4465  HAT GM6   296      41.708  33.075  37.207  1.00  0.00           H
HETATM 4466  H2  GM6   296      39.351  32.662  36.251  1.00  0.00           H
HETATM 4467  HAV GM6   296      37.860  33.377  34.029  1.00  0.00           H
HETATM 4468  HAX GM6   296      38.049  34.597  31.844  1.00  0.00           H
HETATM 4469  HAW GM6   296      40.185  35.728  31.226  1.00  0.00           H
HETATM 4470  HAS GM6   296      42.143  35.676  32.789  1.00  0.00           H
HETATM 4471 HAA1 GM6   296      41.498  39.495  39.913  1.00  0.00           H
HETATM 4472 HAA2 GM6   296      42.572  38.322  40.654  1.00  0.00           H
HETATM 4473  HAH GM6   296      44.161  38.610  38.648  1.00  0.00           H
HETATM 4474 HAJ1 GM6   296      44.607  39.699  40.806  1.00  0.00           H
HETATM 4475 HAJ2 GM6   296      45.084  40.772  39.484  1.00  0.00           H
HETATM 4476 HAJ3 GM6   296      43.573  41.079  40.363  1.00  0.00           H
HETATM 4477 HAI1 GM6   296      42.383  41.036  38.020  1.00  0.00           H
HETATM 4478 HAI2 GM6   296      43.931  40.656  37.252  1.00  0.00           H
HETATM 4479 HAI3 GM6   296      42.539  39.600  36.991  1.00  0.00           H
TER    4480      GM6 h 296
HETATM 4481  C22 UNK   297      43.378  32.153  32.093  1.00  0.00           C
HETATM 4482  C23 UNK   297      44.352  31.486  32.776  1.00  0.00           C
HETATM 4483  N24 UNK   297      45.492  32.198  32.480  1.00  0.00           N
HETATM 4484  N43 UNK   297      45.206  33.237  31.651  1.00  0.00           N
HETATM 4485  N44 UNK   297      43.921  33.220  31.423  1.00  0.00           N
HETATM 4486  C21 UNK   297      41.910  31.822  32.190  1.00  0.00           C
HETATM 4487  N5  UNK   297      41.561  30.425  31.820  1.00  0.00           N
HETATM 4488  C2  UNK   297      41.411  30.079  30.379  1.00  0.00           C
HETATM 4489  C1  UNK   297      40.463  31.042  29.624  1.00  0.00           C
HETATM 4490  C3  UNK   297      42.772  29.942  29.651  1.00  0.00           C
HETATM 4491  C4  UNK   297      43.670  28.830  30.237  1.00  0.00           C
HETATM 4492  S6  UNK   297      40.483  29.668  32.894  1.00  0.00           S
HETATM 4493  O19 UNK   297      41.113  29.841  34.203  1.00  0.00           O
HETATM 4494  O20 UNK   297      39.124  30.125  32.609  1.00  0.00           O
HETATM 4495  C7  UNK   297      40.643  27.916  32.565  1.00  0.00           C
HETATM 4496  C18 UNK   297      41.882  27.285  32.754  1.00  0.00           C
HETATM 4497  C17 UNK   297      41.995  25.907  32.528  1.00  0.00           C
HETATM 4498  C10 UNK   297      40.865  25.175  32.127  1.00  0.00           C
HETATM 4499  C9  UNK   297      39.626  25.803  31.934  1.00  0.00           C
HETATM 4500  C8  UNK   297      39.515  27.182  32.158  1.00  0.00           C
HETATM 4501  C25 UNK   297      46.856  31.931  32.953  1.00  0.00           C
HETATM 4502  C26 UNK   297      47.308  32.852  34.105  1.00  0.00           C
HETATM 4503  C27 UNK   297      48.606  32.342  34.763  1.00  0.00           C
HETATM 4504  O28 UNK   297      49.705  32.373  33.815  1.00  0.00           O
HETATM 4505  C29 UNK   297      50.904  31.690  34.259  1.00  0.00           C
HETATM 4506  C30 UNK   297      52.129  32.044  33.368  1.00  0.00           C
HETATM 4507  C41 UNK   297      53.415  31.372  33.931  1.00  0.00           C
HETATM 4508  C39 UNK   297      53.614  31.779  35.412  1.00  0.00           C
HETATM 4509  C36 UNK   297      52.334  31.463  36.227  1.00  0.00           C
HETATM 4510  O35 UNK   297      51.207  32.121  35.605  1.00  0.00           O
HETATM 4511  N31 UNK   297      51.944  31.755  31.930  1.00  0.00           N
HETATM 4512  C32 UNK   297      52.313  32.652  30.939  1.00  0.00           C
HETATM 4513  C33 UNK   297      52.253  32.107  29.513  1.00  0.00           C
HETATM 4514  O34 UNK   297      52.672  33.794  31.183  1.00  0.00           O
HETATM 4515  O42 UNK   297      54.566  31.760  33.174  1.00  0.00           O
HETATM 4516  O40 UNK   297      54.733  31.087  35.966  1.00  0.00           O
HETATM 4517  C37 UNK   297      52.406  31.919  37.705  1.00  0.00           C
HETATM 4518  O38 UNK   297      52.614  33.332  37.822  1.00  0.00           O
HETATM 4519  C1  UNK   297      41.216  20.882  31.528  1.00  0.00           C
HETATM 4520  C2  UNK   297      41.706  21.469  32.706  1.00  0.00           C
HETATM 4521  C3  UNK   297      41.593  22.855  32.900  1.00  0.00           C
HETATM 4522  C4  UNK   297      40.989  23.655  31.915  1.00  0.00           C
HETATM 4523  C5  UNK   297      40.498  23.068  30.737  1.00  0.00           C
HETATM 4524  C6  UNK   297      40.612  21.682  30.543  1.00  0.00           C
HETATM 4525  HN3 UNK   297      51.644  30.829  31.655  1.00  0.00           H
HETATM 4526  HO4 UNK   297      54.551  31.261  32.336  1.00  0.00           H
HETATM 4527  H1  UNK   297      55.453  31.144  35.310  1.00  0.00           H
HETATM 4528  HO3 UNK   297      51.889  33.748  37.317  1.00  0.00           H
HETATM 4529  HC  UNK   297      44.316  30.627  33.435  1.00  0.00           H
HETATM 4530  HC2 UNK   297      41.630  31.995  33.236  1.00  0.00           H
HETATM 4531  HC3 UNK   297      41.319  32.542  31.615  1.00  0.00           H
HETATM 4532  HC1 UNK   297      40.941  29.092  30.313  1.00  0.00           H
HETATM 4533  HC4 UNK   297      42.588  29.710  28.594  1.00  0.00           H
HETATM 4534  HC5 UNK   297      43.311  30.897  29.667  1.00  0.00           H
HETATM 4535  HC6 UNK   297      42.739  27.860  33.089  1.00  0.00           H
HETATM 4536  HC7 UNK   297      42.946  25.405  32.683  1.00  0.00           H
HETATM 4537  HC8 UNK   297      38.757  25.224  31.632  1.00  0.00           H
HETATM 4538  HC9 UNK   297      38.557  27.678  32.035  1.00  0.00           H
HETATM 4539 HC17 UNK   297      46.894  30.888  33.294  1.00  0.00           H
HETATM 4540 HC18 UNK   297      47.551  32.031  32.110  1.00  0.00           H
HETATM 4541 HC19 UNK   297      47.447  33.876  33.737  1.00  0.00           H
HETATM 4542 HC20 UNK   297      46.521  32.892  34.868  1.00  0.00           H
HETATM 4543 HC21 UNK   297      48.836  32.974  35.630  1.00  0.00           H
HETATM 4544 HC22 UNK   297      48.444  31.317  35.125  1.00  0.00           H
HETATM 4545 HC23 UNK   297      50.727  30.606  34.252  1.00  0.00           H
HETATM 4546 HC24 UNK   297      52.266  33.127  33.479  1.00  0.00           H
HETATM 4547 HC25 UNK   297      53.296  30.281  33.882  1.00  0.00           H
HETATM 4548 HC26 UNK   297      53.799  32.860  35.453  1.00  0.00           H
HETATM 4549 HC27 UNK   297      52.171  30.376  36.220  1.00  0.00           H
HETATM 4550 HC28 UNK   297      51.471  31.636  38.205  1.00  0.00           H
HETATM 4551 HC29 UNK   297      53.219  31.377  38.207  1.00  0.00           H
HETATM 4552 HC30 UNK   297      52.916  31.238  29.414  1.00  0.00           H
HETATM 4553 HC31 UNK   297      51.229  31.793  29.272  1.00  0.00           H
HETATM 4554 HC32 UNK   297      52.568  32.874  28.795  1.00  0.00           H
HETATM 4555 HC33 UNK   297      40.236  30.649  28.625  1.00  0.00           H
HETATM 4556 HC34 UNK   297      39.512  31.160  30.158  1.00  0.00           H
HETATM 4557 HC35 UNK   297      40.913  32.034  29.495  1.00  0.00           H
HETATM 4558 HC36 UNK   297      43.169  27.855  30.186  1.00  0.00           H
HETATM 4559 HC37 UNK   297      43.931  29.035  31.282  1.00  0.00           H
HETATM 4560 HC38 UNK   297      44.606  28.759  29.668  1.00  0.00           H
HETATM 4561  H1  UNK   297      41.304  19.793  31.376  1.00  0.00           H
HETATM 4562  H2  UNK   297      42.180  20.841  33.479  1.00  0.00           H
HETATM 4563  H3  UNK   297      41.979  23.317  33.824  1.00  0.00           H
HETATM 4564  H4  UNK   297      40.024  23.696  29.963  1.00  0.00           H
HETATM 4565  H5  UNK   297      40.225  21.220  29.619  1.00  0.00           H
CONECT 1505 1504 1506 1520
CONECT 1503 1490 1504 1513
CONECT 1751 1766 1750 1752
CONECT 1749 1759 1750 1734
CONECT 4448 4429 4449 4471 4472
CONECT 4429 4428 4430 4456 4448
CONECT 4428 4429 4426 4455 4454
CONECT 4426 4427 4428 4425
CONECT 4449 4451 4473 4448 4450
CONECT 4451 4478 4477 4449 4479
CONECT 4450 4476 4449 4474 4475
CONECT 4430 4431 4429 4432
CONECT 4433 4434 4432 4458 4438
CONECT 4438 4433 4439 4463 4464
CONECT 4439 4440 4447 4438
CONECT 4447 4446 4439 4442
CONECT 4442 4447 4441 4443
CONECT 4446 4447 4470 4445
CONECT 4440 4439 4465 4441
CONECT 4443 4442 4444 4467
CONECT 4445 4446 4469 4444
CONECT 4444 4443 4445 4468
CONECT 4434 4435 4433 4436
CONECT 4437 4461 4460 4436 4462
CONECT 4457 4432
CONECT 4466 4441
CONECT 4471 4448
CONECT 4472 4448
CONECT 4456 4429
CONECT 4454 4428
CONECT 4455 4428
CONECT 4473 4449
CONECT 4477 4451
CONECT 4478 4451
CONECT 4479 4451
CONECT 4474 4450
CONECT 4475 4450
CONECT 4476 4450
CONECT 4458 4433
CONECT 4463 4438
CONECT 4464 4438
CONECT 4470 4446
CONECT 4465 4440
CONECT 4467 4443
CONECT 4469 4445
CONECT 4468 4444
CONECT 4460 4437
CONECT 4461 4437
CONECT 4462 4437
CONECT 4453 4425
CONECT 4459 4436
CONECT 4452 4424
CONECT 4425 4424 4426 4453
CONECT 4432 4433 4430 4457
CONECT 4441 4440 4442 4466
CONECT 4436 4434 4437 4459
CONECT 4427 4426
CONECT 4424 4425 4452
CONECT 4431 4430
CONECT 4435 4434
END
